# Supplementary material for: Prescribed fire regimes influence responses of fungal and bacterial communities on new litter substrates in a brackish tidal marsh
Source: PLoS One. 2024 Oct 1;19(10):e0311230. doi: 10.1371/journal.pone.0311230 (PMC11444421; doi:10.1371/journal.pone.0311230)
Supplement: S23 File — Fungal and bacterial families were identified as indicators in specific levels of fire regime (R), litter load (L), and combinations of fire regimes and time points (D). Also provided are phi coefficients of association that indicate the strength of positive or negative association of an indicator family with a certain treatment. Higher magnitude indicates stronger association, sign indicates direction. Color indicates strength and direction of association, with red indicating more strongly negative, and green indicating more strongly positive. (XLSX) [file pone.0311230.s023.xlsx]

## Sheet: File Description
	This supplement contains spreadsheets of families identified as indicator taxa in different treatment combinations. Plots were established in 3 fire regimes of interest. Each plot was assigned to receive one of two litter loads. Within each plot, plant communities were identified. DNA was extracted and processed into fungal and bacterial community ESV abundance data. Indicator species analysis wa…
	This spreadsheet presents indicator fungi and bacteria identified in different fire regimes, litter loads, and in different fire regimes at different times. Fungal and bacterial families were identified as indicators in specific levels of fire regime (R), litter load (L), and combinations of fire regimes and time points (D). Also provided are phi coefficients of association that indicate the stre…

## Sheet: Fungi, Regimes
Family	Stat	P-value	Significance	Indicator in R1	Indicator in R4	Indicator in R5				Correlations	R1	R4	R5	R1.R4	R1.R5	R4.R5
Didymosphaeriaceae	0.8	0.005	**	R1		R5				Didymosphaeriaceae	0.379256	-0.386178	0.00692162	-0.00692162	0.386178	-0.379256
Roussoellaceae	0.821	0.005	**			R5				Roussoellaceae	-0.169017	-0.291802	0.46082	-0.46082	0.291802	0.169017
Xylariaceae	0.856	0.005	**	R1						Xylariaceae	0.488624	-0.244312	-0.244312	0.244312	0.244312	-0.488624

## Sheet: Fungi, Loads
Family	Stat	P-value	Significance	Indicator in L1	Indicator in L2		Correlations	L1	L2
None

## Sheet: Fungi, Regime-Time
Family	Stat	P-value	Significance	R1D060	R1D120	R1D150	R4D060	R4D120	R4D150	R5D060	R5D120	R5D150				Correlations	R1D060	R1D120	R1D150	R4D060	R4D120	R4D150	R5D060	R5D120	R5D150	R1D060.R1D120	R1D060.R1D150	R1D060.R4D060	R1D060.R4D120	R1D060.R4D150	R1D060.R5D060	R1D060.R5D120	R1D060.R5D150	R1D120.R1D150	R1D120.R4D060	R1D120.R4D120	R1D120.R4D150	R1D120.R5D060	R1D120.R5D120	R1D120.R5D150	R1D150.R4D060	R1D150.R4D120	R1D150.R4D150	R1D150.R5D060	R1D150.R5D120	R1D150.R5D150	R4D060.R4D120	R4D060.R4D150	R4D060.R5D060
Aspergillaceae	0.913	0.005	**				R4D060		R4D150		R5D120					Aspergillaceae	-0.0573672	-0.0713877	-0.0735005	0.438696	-0.040025	-0.000939089	-0.0588078	-0.0658614	-0.070807	-0.0973295	-0.0989267	0.288257	-0.0736216	-0.0440754	-0.08782	-0.0931521	-0.0968906	-0.109525	0.277659	-0.0842201	-0.0546739	-0.0984185	-0.103751	-0.107489	0.276062	-0.0858172	-0.056271	-0.100016	-0.105348	-0.109086	0.301367	0.330913	0.287168
Branch03_fam_Incertae_sedis	0.979	0.005	**								R5D120	R5D150				Branch03_fam_Incertae_sedis	-0.0920944	-0.074257	-0.0811649	-0.0920944	-0.0920944	-0.0913675	-0.0875792	0.581267	0.0293844	-0.12575	-0.130972	-0.139234	-0.139234	-0.138684	-0.13582	0.36978	-0.0474043	-0.117488	-0.12575	-0.12575	-0.1252	-0.122337	0.383264	-0.0339205	-0.130972	-0.130972	-0.130422	-0.127559	0.378042	-0.0391424	-0.139234	-0.138684	-0.13582
Bulleribasidiaceae	0.696	0.005	**		R1D120											Bulleribasidiaceae	-0.0538155	0.383627	-0.0401629	-0.0752697	-0.0194179	-0.0561205	-0.0585142	-0.00505607	-0.0752697	0.249314	-0.071041	-0.0975793	-0.0553593	-0.0831038	-0.0849133	-0.0445028	-0.0975793	0.259634	0.233096	0.275316	0.247571	0.245762	0.286172	0.233096	-0.0872588	-0.0450389	-0.0727834	-0.0745928	-0.0341823	-0.0872588	-0.0715771	-0.0993217	-0.101131
Didymosphaeriaceae	0.799	0.005	**	R1D060	R1D120	R1D150				R5D060	R5D120	R5D150				Didymosphaeriaceae	0.178886	0.253821	0.121692	-0.211234	-0.19536	-0.186289	-0.0626952	0.132806	-0.0316267	0.327096	0.227216	-0.0244533	-0.0124534	-0.00559625	0.0878318	0.235617	0.111317	0.283862	0.0321927	0.0441926	0.0510497	0.144478	0.292263	0.167963	-0.0676875	-0.0556875	-0.0488304	0.0445976	0.192382	0.0680832	-0.307356	-0.300499	-0.207071
GS13_fam_Incertae_sedis	0.457	0.005	**		R1D120											GS13_fam_Incertae_sedis	0.0638741	0.413713	-0.0740907	-0.0740907	-0.0586979	-0.0740907	-0.0484361	-0.0740907	-0.0740907	0.361022	-0.00772302	-0.00772302	0.00391282	-0.00772302	0.01167	-0.00772302	-0.00772302	0.256731	0.256731	0.268367	0.256731	0.276124	0.256731	0.256731	-0.112015	-0.100379	-0.112015	-0.0926216	-0.112015	-0.112015	-0.100379	-0.112015	-0.0926216
Lentitheciaceae	0.562	0.005	**		R1D120					R5D060	R5D120	R5D150				Lentitheciaceae	-0.100322	-0.0295002	-0.0743209	-0.100322	-0.0880305	-0.0613992	0.00517897	0.382285	0.0664309	-0.0981363	-0.132018	-0.151672	-0.142381	-0.12225	-0.0719213	0.213144	-0.0256192	-0.0784814	-0.0981363	-0.0888449	-0.0687135	-0.0183851	0.26668	0.027917	-0.132018	-0.122726	-0.102595	-0.0522664	0.232799	-0.00596428	-0.142381	-0.12225	-0.0719213
Mycosphaerellaceae	0.525	0.005	**		R1D120											Mycosphaerellaceae	-0.0540813	0.360665	-0.0910651	-0.0514397	0.0753617	-0.0910651	-0.0910651	0.033755	-0.0910651	0.231755	-0.10972	-0.0797664	0.0160864	-0.10972	-0.10972	-0.0153653	-0.10972	0.203798	0.233752	0.329605	0.203798	0.203798	0.298153	0.203798	-0.107723	-0.0118707	-0.137677	-0.137677	-0.0433223	-0.137677	0.0180833	-0.107723	-0.107723
Pezizomycotina_fam_Incertae_sedis	0.447	0.005	**									R5D150				Pezizomycotina_fam_Incertae_sedis	-0.0469893	-0.0469893	-0.0469893	-0.0469893	-0.0469893	-0.0469893	-0.0469893	-0.0469893	0.375914	-0.0710411	-0.0710411	-0.0710411	-0.0710411	-0.0710411	-0.0710411	-0.0710411	0.248644	-0.0710411	-0.0710411	-0.0710411	-0.0710411	-0.0710411	-0.0710411	0.248644	-0.0710411	-0.0710411	-0.0710411	-0.0710411	-0.0710411	0.248644	-0.0710411	-0.0710411	-0.0710411
Pleosporaceae	0.558	0.005	**					R4D120				R5D150				Pleosporaceae	-0.0811217	-0.0935433	-0.0816362	-0.0935433	0.198843	-0.0935433	0.0409231	0.283406	-0.079784	-0.132034	-0.123033	-0.132034	0.0889889	-0.132034	-0.0303873	0.152912	-0.121633	-0.132423	-0.141424	0.0795991	-0.141424	-0.0397771	0.143522	-0.131023	-0.132423	0.0886	-0.132423	-0.0307762	0.152523	-0.122022	0.0795991	-0.141424	-0.0397771
Roussoellaceae	0.816	0.005	**		R1D120	R1D150				R5D060	R5D120	R5D150				Roussoellaceae	-0.0933743	-0.0733969	-0.0763741	-0.153905	-0.155034	-0.142563	0.373088	0.270519	0.0510399	-0.126067	-0.128318	-0.186926	-0.187779	-0.178352	0.211444	0.133909	-0.0320018	-0.113216	-0.171824	-0.172677	-0.16325	0.226545	0.14901	-0.0169003	-0.174075	-0.174928	-0.165501	0.224295	0.14676	-0.0191508	-0.233536	-0.224109	0.165687
Terramycetaceae	0.542	0.005	**	R1D060	R1D120											Terramycetaceae	0.114985	0.382933	-0.0772177	-0.0346112	-0.0772177	-0.0772177	-0.0772177	-0.0772177	-0.0772177	0.37639	0.0285494	0.0607568	0.0285494	0.0285494	0.0285494	0.0285494	0.0285494	0.231099	0.263306	0.231099	0.231099	0.231099	0.231099	0.231099	-0.0845347	-0.116742	-0.116742	-0.116742	-0.116742	-0.116742	-0.0845347	-0.0845347	-0.0845347
Xylariaceae	0.856	0.005	**	R1D060	R1D120	R1D150										Xylariaceae	0.249331	0.423718	0.0520951	-0.120857	-0.120857	-0.120857	-0.120857	-0.120857	-0.120857	0.508777	0.227856	0.0971167	0.0971167	0.0971167	0.0971167	0.0971167	0.0971167	0.359681	0.228941	0.228941	0.228941	0.228941	0.228941	0.228941	-0.0519794	-0.0519794	-0.0519794	-0.0519794	-0.0519794	-0.0519794	-0.182719	-0.182719	-0.182719
[truncated: 17 more columns]

## Sheet: Bacteria, Regimes
Family	Stat	P-value	Significance	Indicator in R1	Indicator in R4	Indicator in R5				Correlations	R1	R4	R5	R1.R4	R1.R5	R4.R5
A0839	0.774	0.005	**			R5				A0839	-0.244647	-0.296115	0.540762	-0.540762	0.296115	0.244647
A4b	0.931	0.005	**		R4	R5				A4b	-0.399733	-0.188433	0.588167	-0.588167	0.188433	0.399733
Acidobacteriaceae..Subgroup.1.	0.968	0.005	**	R1	R4					Acidobacteriaceae..Subgroup.1.	0.571711	-0.244081	-0.32763	0.32763	0.244081	-0.571711
Aeromonadaceae	0.572	0.005	**			R5				Aeromonadaceae	-0.162307	-0.183733	0.346041	-0.346041	0.183733	0.162307
Alcaligenaceae	0.768	0.005	**		R4	R5				Alcaligenaceae	-0.353343	0.350007	0.00333573	-0.00333573	-0.350007	0.353343
Alicyclobacillaceae	0.805	0.005	**	R1						Alicyclobacillaceae	0.506326	-0.198866	-0.30746	0.30746	0.198866	-0.506326
Anaeromyxobacteraceae	0.872	0.005	**	R1		R5				Anaeromyxobacteraceae	0.0152324	-0.380205	0.364973	-0.364973	0.380205	-0.0152324
Ancalomicrobiaceae	0.925	0.005	**			R5				Ancalomicrobiaceae	-0.348235	-0.325604	0.673839	-0.673839	0.325604	0.348235
Azospirillaceae	0.87	0.005	**			R5				Azospirillaceae	-0.449606	-0.22808	0.677686	-0.677686	0.22808	0.449606
B1.7BS	0.516	0.005	**			R5				B1.7BS	-0.162895	-0.196202	0.359097	-0.359097	0.196202	0.162895
B122	0.552	0.005	**	R1						B122	0.396918	-0.237424	-0.159495	0.159495	0.237424	-0.396918
Blastocatellaceae	0.703	0.005	**			R5				Blastocatellaceae	-0.242301	-0.241136	0.483437	-0.483437	0.241136	0.242301
Caldilineaceae	0.832	0.005	**			R5				Caldilineaceae	-0.347868	-0.176036	0.523903	-0.523903	0.176036	0.347868
Calditrichaceae	0.799	0.005	**			R5				Calditrichaceae	-0.297465	-0.258805	0.55627	-0.55627	0.258805	0.297465
Chloroflexaceae	0.944	0.005	**		R4	R5				Chloroflexaceae	-0.470344	-0.0802463	0.55059	-0.55059	0.0802463	0.470344
Cloacimonadaceae	0.597	0.005	**			R5				Cloacimonadaceae	-0.205143	-0.215081	0.420224	-0.420224	0.215081	0.205143
Cyanobacteriaceae	0.591	0.005	**			R5				Cyanobacteriaceae	-0.185497	-0.16268	0.348177	-0.348177	0.16268	0.185497
Cyanobacteriales.Incertae.Sedis	0.811	0.005	**			R5				Cyanobacteriales.Incertae.Sedis	-0.217868	-0.216539	0.434406	-0.434406	0.216539	0.217868
Defferrisomataceae	0.68	0.005	**	R1						Defferrisomataceae	0.53741	-0.264799	-0.272611	0.272611	0.264799	-0.53741
Desulfatiglandaceae	0.794	0.005	**		R4	R5				Desulfatiglandaceae	-0.297717	-0.166006	0.463723	-0.463723	0.166006	0.297717
Desulfitobacteriaceae	0.749	0.005	**	R1						Desulfitobacteriaceae	0.395923	-0.135892	-0.260031	0.260031	0.135892	-0.395923
Desulfobaccaceae	0.838	0.005	**	R1	R4					Desulfobaccaceae	0.497586	-0.111438	-0.386148	0.386148	0.111438	-0.497586
Desulfobacteraceae	0.797	0.005	**		R4	R5				Desulfobacteraceae	-0.274608	-0.193184	0.467792	-0.467792	0.193184	0.274608
Desulfobulbaceae	0.873	0.005	**		R4	R5				Desulfobulbaceae	-0.358235	-0.202944	0.561179	-0.561179	0.202944	0.358235
Desulfomicrobiaceae	0.671	0.005	**		R4	R5				Desulfomicrobiaceae	-0.328377	-0.0730501	0.401427	-0.401427	0.0730501	0.328377
DEV007	0.718	0.005	**		R4	R5				DEV007	-0.392546	-0.0945016	0.487048	-0.487048	0.0945016	0.392546
Diplorickettsiaceae	0.759	0.005	**	R1		R5				Diplorickettsiaceae	0.432604	-0.242245	-0.190359	0.190359	0.242245	-0.432604
Dongiaceae	0.817	0.005	**		R4	R5				Dongiaceae	-0.421579	-0.0776515	0.49923	-0.49923	0.0776515	0.421579
Enterobacteriaceae	0.886	0.005	**			R5				Enterobacteriaceae	-0.221848	-0.370736	0.592584	-0.592584	0.370736	0.221848
Ethanoligenenaceae	0.632	0.005	**	R1						Ethanoligenenaceae	0.431717	-0.215858	-0.215858	0.215858	0.215858	-0.431717
Fibrobacteraceae	0.854	0.005	**	R1	R4					Fibrobacteraceae	0.502825	-0.184895	-0.31793	0.31793	0.184895	-0.502825
Frankiaceae	0.568	0.005	**	R1						Frankiaceae	0.461188	-0.218331	-0.242857	0.242857	0.218331	-0.461188
Gallionellaceae	0.881	0.005	**	R1						Gallionellaceae	0.643166	-0.26491	-0.378256	0.378256	0.26491	-0.643166
Geminicoccaceae	0.743	0.005	**		R4	R5				Geminicoccaceae	-0.296092	-0.0862425	0.382334	-0.382334	0.0862425	0.296092
Gemmatimonadaceae	0.809	0.005	**			R5				Gemmatimonadaceae	-0.250026	-0.28432	0.534346	-0.534346	0.28432	0.250026
Geobacteraceae	0.866	0.005	**	R1						Geobacteraceae	0.555045	-0.274325	-0.28072	0.28072	0.274325	-0.555045
GZKB124	0.553	0.005	**			R5				GZKB124	-0.192573	-0.152994	0.345567	-0.345567	0.152994	0.192573
Halieaceae	0.5	0.005	**			R5				Halieaceae	-0.187077	-0.187077	0.374153	-0.374153	0.187077	0.187077
Hydrogenedensaceae	0.787	0.005	**			R5				Hydrogenedensaceae	-0.39446	-0.218732	0.613192	-0.613192	0.218732	0.39446
Hyphomicrobiaceae	0.804	0.005	**			R5				Hyphomicrobiaceae	-0.349749	-0.267375	0.617123	-0.617123	0.267375	0.349749
Hyphomonadaceae	0.846	0.005	**			R5				Hyphomonadaceae	-0.383222	-0.289874	0.673096	-0.673096	0.289874	0.383222
Isosphaeraceae	0.868	0.005	**	R1						Isosphaeraceae	0.573524	-0.271126	-0.302397	0.302397	0.271126	-0.573524
JG30.KF.CM45	0.733	0.005	**			R5				JG30.KF.CM45	-0.269387	-0.20307	0.472457	-0.472457	0.20307	0.269387
Kaistiaceae	0.641	0.005	**			R5				Kaistiaceae	-0.277436	-0.161843	0.439279	-0.439279	0.161843	0.277436
Koribacteraceae	0.899	0.005	**	R1						Koribacteraceae	0.661645	-0.316063	-0.345582	0.345582	0.316063	-0.661645
Kryptoniaceae	0.784	0.005	**	R1						Kryptoniaceae	0.519974	-0.240237	-0.279736	0.279736	0.240237	-0.519974
LD.RB.34	0.783	0.005	**	R1	R4					LD.RB.34	0.312461	0.133305	-0.445767	0.445767	-0.133305	-0.312461
Limnotrichaceae	0.584	0.005	**			R5				Limnotrichaceae	-0.172978	-0.172978	0.345955	-0.345955	0.172978	0.172978
Marinilabiliaceae	0.817	0.005	**			R5				Marinilabiliaceae	-0.256564	-0.202581	0.459145	-0.459145	0.202581	0.256564
Mariprofundaceae	0.471	0.005	**	R1						Mariprofundaceae	0.368017	-0.184008	-0.184008	0.184008	0.184008	-0.368017
Melioribacteraceae	0.901	0.005	**		R4	R5				Melioribacteraceae	-0.477933	-0.0153961	0.493329	-0.493329	0.0153961	0.477933
Methylophilaceae	0.727	0.005	**			R5				Methylophilaceae	-0.142527	-0.364337	0.506864	-0.506864	0.364337	0.142527
Micavibrionaceae	0.687	0.005	**		R4	R5				Micavibrionaceae	-0.277093	-0.0991079	0.376201	-0.376201	0.0991079	0.277093
Micromonosporaceae	0.791	0.005	**			R5				Micromonosporaceae	-0.302761	-0.216366	0.519127	-0.519127	0.216366	0.302761
Moraxellaceae	0.541	0.005	**			R5				Moraxellaceae	-0.22622	-0.155652	0.381871	-0.381871	0.155652	0.22622
MSB.3C8	0.667	0.005	**			R5				MSB.3C8	-0.228907	-0.184269	0.413176	-0.413176	0.184269	0.228907
MSBL8	0.632	0.005	**		R4	R5				MSBL8	-0.226297	-0.123058	0.349355	-0.349355	0.123058	0.226297
Nitrosomonadaceae	0.856	0.005	**	R1		R5				Nitrosomonadaceae	0.359272	-0.421302	0.0620298	-0.0620298	0.421302	-0.359272
Nocardioidaceae	0.661	0.005	**			R5				Nocardioidaceae	-0.275678	-0.192348	0.468025	-0.468025	0.192348	0.275678
NS9.marine.group	0.711	0.005	**			R5				NS9.marine.group	-0.307399	-0.185719	0.493118	-0.493118	0.185719	0.307399
Oxalobacteraceae	0.763	0.005	**			R5				Oxalobacteraceae	-0.255574	-0.260819	0.516393	-0.516393	0.260819	0.255574
Phaselicystidaceae	0.783	0.005	**	R1		R5				Phaselicystidaceae	0.515436	-0.272594	-0.242842	0.242842	0.272594	-0.515436
Phormidiaceae	0.815	0.005	**			R5				Phormidiaceae	-0.306307	-0.192026	0.498333	-0.498333	0.192026	0.306307
Pseudohongiellaceae	0.527	0.005	**	R1						Pseudohongiellaceae	0.356169	-0.14345	-0.212719	0.212719	0.14345	-0.356169
Pseudomonadaceae	0.877	0.005	**			R5				Pseudomonadaceae	-0.286873	-0.318815	0.605688	-0.605688	0.318815	0.286873
Puniceicoccaceae	0.804	0.005	**			R5				Puniceicoccaceae	-0.329648	-0.140076	0.469725	-0.469725	0.140076	0.329648
Reyranellaceae	0.65	0.005	**			R5				Reyranellaceae	-0.214784	-0.227784	0.442568	-0.442568	0.227784	0.214784
Rhizobiaceae	0.879	0.005	**		R4	R5				Rhizobiaceae	-0.367259	-0.268505	0.635764	-0.635764	0.268505	0.367259
Rhodothermaceae	0.584	0.005	**			R5				Rhodothermaceae	-0.214735	-0.214735	0.429471	-0.429471	0.214735	0.214735
Roseiflexaceae	0.8	0.005	**			R5				Roseiflexaceae	-0.242403	-0.151967	0.39437	-0.39437	0.151967	0.242403
Rubinisphaeraceae	0.784	0.005	**			R5				Rubinisphaeraceae	-0.164052	-0.321977	0.486029	-0.486029	0.321977	0.164052
Saprospiraceae	0.863	0.005	**			R5				Saprospiraceae	-0.302028	-0.273457	0.575485	-0.575485	0.273457	0.302028
SM23.30	0.762	0.005	**			R5				SM23.30	-0.268629	-0.138007	0.406636	-0.406636	0.138007	0.268629
Solirubrobacteraceae	0.725	0.005	**	R1						Solirubrobacteraceae	0.538752	-0.291801	-0.246951	0.246951	0.291801	-0.538752
Sphingomonadaceae	0.871	0.005	**		R4	R5				Sphingomonadaceae	-0.387581	-0.218777	0.606357	-0.606357	0.218777	0.387581
Sulfuricellaceae	0.877	0.005	**	R1						Sulfuricellaceae	0.612921	-0.273848	-0.339073	0.339073	0.273848	-0.612921
Sumerlaeaceae	0.727	0.005	**		R4	R5				Sumerlaeaceae	-0.314364	-0.0346	0.348964	-0.348964	0.0346	0.314364
Syntrophaceae	0.651	0.005	**			R5				Syntrophaceae	-0.164666	-0.239387	0.404054	-0.404054	0.239387	0.164666
Vicinamibacteraceae	0.732	0.005	**	R1						Vicinamibacteraceae	0.561616	-0.259415	-0.302202	0.302202	0.259415	-0.561616
X211ds20	0.539	0.005	**			R5				X211ds20	-0.235115	-0.174327	0.409441	-0.409441	0.174327	0.235115
Xanthomonadaceae	0.674	0.005	**			R5				Xanthomonadaceae	-0.174925	-0.174925	0.349851	-0.349851	0.174925	0.174925

## Sheet: Bacteria, Loads
Family	Stat	P-value	Significance	Indicator in L1	Indicator in L2		Correlations	L1	L2
None

## Sheet: Bacteria, Regime-Time
Family	Stat	P-value	Significance	R1D060	R1D120	R1D150	R4D060	R4D120	R4D150	R5D060	R5D120	R5D150				Correlations	R1D060	R1D120	R1D150	R4D060	R4D120	R4D150	R5D060	R5D120	R5D150	R1D060.R1D120	R1D060.R1D150	R1D060.R4D060	R1D060.R4D120	R1D060.R4D150	R1D060.R5D060	R1D060.R5D120	R1D060.R5D150	R1D120.R1D150	R1D120.R4D060	R1D120.R4D120	R1D120.R4D150	R1D120.R5D060	R1D120.R5D120	R1D120.R5D150	R1D150.R4D060	R1D150.R4D120	R1D150.R4D150	R1D150.R5D060	R1D150.R5D120	R1D150.R5D150	R4D060.R4D120	R4D060.R4D150	R4D060.R5D060
Xanthomonadaceae	0.697	0.005	**							R5D060	R5D120					Xanthomonadaceae	-0.0812928	-0.0812928	-0.0812928	-0.0812928	-0.0812928	-0.0812928	0.427871	0.0814586	-0.0215725	-0.122903	-0.122903	-0.122903	-0.122903	-0.122903	0.261988	0.000125298	-0.0777589	-0.122903	-0.122903	-0.122903	-0.122903	0.261988	0.000125298	-0.0777589	-0.122903	-0.122903	-0.122903	0.261988	0.000125298	-0.0777589	-0.122903	-0.122903	0.261988
X211ds20	0.656	0.005	**								R5D120	R5D150				X211ds20	-0.132925	-0.132925	-0.132925	-0.132925	-0.132925	-0.0283208	-0.0710344	0.279391	0.484591	-0.200964	-0.200964	-0.200964	-0.200964	-0.121891	-0.154179	0.110718	0.265834	-0.200964	-0.200964	-0.200964	-0.121891	-0.154179	0.110718	0.265834	-0.200964	-0.200964	-0.121891	-0.154179	0.110718	0.265834	-0.200964	-0.121891	-0.154179
Vicinamibacteraceae	0.71	0.005	**	R1D060	R1D120	R1D150										Vicinamibacteraceae	0.376928	0.29451	0.0950909	-0.176465	-0.0988032	-0.0857618	-0.204222	-0.144207	-0.0570706	0.50756	0.356813	0.151536	0.210243	0.220101	0.130554	0.175921	0.24179	0.294511	0.0892337	0.147941	0.157799	0.0682519	0.113619	0.179488	-0.0615134	-0.00280627	0.00705214	-0.0824951	-0.0371282	0.0287406	-0.208084	-0.198225	-0.287772
Verrucomicrobiaceae	0.844	0.005	**			R1D150			R4D150	R5D060	R5D120	R5D150				Verrucomicrobiaceae	-0.255441	-0.208314	0.234174	-0.195192	-0.204634	0.156661	0.0243506	0.276916	0.17148	-0.350566	-0.0160764	-0.340647	-0.347784	-0.0746711	-0.174688	0.0162334	-0.0634692	0.0195487	-0.305022	-0.312159	-0.0390459	-0.139063	0.0518585	-0.027844	0.0294678	0.0223301	0.295443	0.195426	0.386348	0.306645	-0.30224	-0.0291268	-0.129144
TRA3.20	0.599	0.005	**			R1D150			R4D150		R5D120	R5D150				TRA3.20	-0.143963	-0.0862095	0.288134	-0.143963	-0.133646	0.0468898	-0.102697	0.23785	0.0376051	-0.173994	0.108983	-0.217651	-0.209853	-0.0733802	-0.186457	0.070972	-0.0803988	0.15264	-0.173994	-0.166195	-0.0297229	-0.1428	0.114629	-0.0367415	0.108983	0.116782	0.253254	0.140177	0.397606	0.246235	-0.209853	-0.0733802	-0.186457
Thiotrichaceae	0.895	0.005	**						R4D150		R5D120	R5D150				Thiotrichaceae	-0.15073	-0.134054	-0.116483	-0.149437	-0.0924877	0.343835	-0.141105	0.113951	0.326511	-0.215276	-0.201994	-0.226905	-0.183855	0.145974	-0.220607	-0.027802	0.132878	-0.189388	-0.214299	-0.171249	0.15858	-0.208001	-0.0151962	0.145484	-0.201017	-0.157967	0.171862	-0.194719	-0.00191394	0.158766	-0.182878	0.146951	-0.219629
Thioalkalispiraceae	0.525	0.005	**						R4D150		R5D120	R5D150				Thioalkalispiraceae	-0.0903582	-0.114627	-0.114627	-0.114627	-0.114627	0.211016	-0.0444682	0.351333	0.0309856	-0.154954	-0.154954	-0.154954	-0.154954	0.0912084	-0.101919	0.197278	-0.0448815	-0.1733	-0.1733	-0.1733	0.0728629	-0.120265	0.178933	-0.0632269	-0.1733	-0.1733	0.0728629	-0.120265	0.178933	-0.0632269	-0.1733	0.0728629	-0.120265
Syntrophobacteraceae	0.943	0.005	**	R1D060	R1D120	R1D150	R4D060	R4D120	R4D150	R5D060	R5D120					Syntrophobacteraceae	0.508664	0.296745	0.201175	-0.194462	-0.117472	-0.0456133	-0.205625	-0.207512	-0.235899	0.608832	0.536588	0.237514	0.295713	0.350033	0.229076	0.227649	0.206191	0.376392	0.0773183	0.135518	0.189838	0.06888	0.0674535	0.0459954	0.00507418	0.0632734	0.117593	-0.00336417	-0.0047906	-0.0262488	-0.2358	-0.18148	-0.302438
Sutterellaceae	0.612	0.005	**	R1D060						R5D060	R5D120	R5D150				Sutterellaceae	0.0637592	-0.117311	-0.0908246	-0.121237	-0.125466	-0.0925988	0.309012	0.156786	0.0178801	-0.0404811	-0.0204595	-0.0434492	-0.0466457	-0.0218006	0.281788	0.166716	0.0617135	-0.157335	-0.180325	-0.183522	-0.158677	0.144912	0.0298405	-0.0751625	-0.160304	-0.1635	-0.138655	0.164934	0.0498621	-0.0551408	-0.18649	-0.161645	0.141944
Sumerlaeaceae	0.743	0.005	**					R4D120	R4D150	R5D060	R5D120	R5D150				Sumerlaeaceae	-0.161037	-0.219966	-0.0900191	-0.116138	-0.10925	0.240755	0.15504	0.379151	-0.0785354	-0.288011	-0.18978	-0.209524	-0.204318	0.0602617	-0.00453327	0.164879	-0.1811	-0.234327	-0.254071	-0.248864	0.0157151	-0.0490798	0.120332	-0.225646	-0.15584	-0.150633	0.113946	0.049151	0.218563	-0.127415	-0.170377	0.0942019	0.0294069
Sulfurimonadaceae	0.737	0.005	**	R1D060	R1D120	R1D150			R4D150							Sulfurimonadaceae	-0.0306592	0.460495	0.0719648	-0.116489	-0.0647181	-0.0105146	-0.115806	-0.0694947	-0.124778	0.324925	0.0312241	-0.111233	-0.0720985	-0.0311245	-0.110718	-0.0757092	-0.1175	0.402502	0.260044	0.299179	0.340153	0.26056	0.295569	0.253778	-0.033657	0.005478	0.046452	-0.0331412	0.00186726	-0.0399231	-0.13698	-0.0960056	-0.175599
Sulfuricellaceae	0.873	0.005	**	R1D060	R1D120	R1D150										Sulfuricellaceae	0.394489	0.38378	0.134582	-0.149289	-0.135914	-0.115748	-0.170634	-0.170634	-0.170634	0.588316	0.39994	0.185354	0.195464	0.210709	0.169219	0.169219	0.169219	0.391845	0.177259	0.187369	0.202614	0.161124	0.161124	0.161124	-0.0111175	-0.001007	0.0142374	-0.0272525	-0.0272525	-0.0272525	-0.215593	-0.200349	-0.241839
Steroidobacteraceae	0.837	0.005	**		R1D120	R1D150			R4D150	R5D060	R5D120	R5D150				Steroidobacteraceae	-0.167533	-0.14552	0.187771	-0.205747	-0.216169	0.17029	-0.0277366	0.272101	0.132543	-0.236646	0.0152989	-0.282173	-0.290051	0.00208416	-0.14761	0.0790464	-0.0264495	0.0319387	-0.265533	-0.273411	0.018724	-0.13097	0.0956863	-0.00980962	-0.0135884	-0.0214668	0.270669	0.120975	0.347631	0.242135	-0.318939	-0.0268031	-0.176497
ST.12K33	0.522	0.005	**							R5D060						ST.12K33	-0.0573804	-0.0573804	-0.0573804	-0.0573804	-0.0573804	-0.0573804	0.459043	-0.0573804	-0.0573804	-0.0867509	-0.0867509	-0.0867509	-0.0867509	-0.0867509	0.303628	-0.0867509	-0.0867509	-0.0867509	-0.0867509	-0.0867509	-0.0867509	0.303628	-0.0867509	-0.0867509	-0.0867509	-0.0867509	-0.0867509	0.303628	-0.0867509	-0.0867509	-0.0867509	-0.0867509	0.303628
SR.FBR.L83	0.935	0.005	**	R1D060	R1D120	R1D150	R4D060	R4D120	R4D150	R5D060		R5D150				SR.FBR.L83	0.255257	0.154393	0.083538	-0.0906013	0.0412794	0.227973	-0.145146	-0.297508	-0.229185	0.309667	0.256105	0.124468	0.224161	0.365288	0.0832363	-0.0319387	0.0197089	0.179859	0.048222	0.147914	0.289042	0.00698997	-0.108185	-0.0565375	-0.00533938	0.0943531	0.23548	-0.0465714	-0.161746	-0.110099	-0.0372839	0.103843	-0.178208
Sphingomonadaceae	0.888	0.005	**			R1D150	R4D060		R4D150	R5D060	R5D120	R5D150				Sphingomonadaceae	-0.241418	-0.21999	-0.132876	-0.148478	-0.163063	-0.0154588	0.273791	0.314681	0.332811	-0.348792	-0.28294	-0.294733	-0.305759	-0.194181	0.0244715	0.055382	0.0690869	-0.266742	-0.278535	-0.289561	-0.177983	0.0406696	0.0715801	0.085285	-0.212684	-0.223709	-0.112131	0.106521	0.137432	0.151137	-0.235503	-0.123924	0.0947277
Solirubrobacteraceae	0.723	0.005	**	R1D060	R1D120	R1D150										Solirubrobacteraceae	0.174139	0.390071	0.253914	-0.147602	-0.149366	-0.149366	-0.136455	-0.0989365	-0.136399	0.426503	0.323578	0.0200604	0.0187267	0.0187267	0.0284869	0.056848	0.0285293	0.486807	0.18329	0.181956	0.181956	0.191716	0.220077	0.191758	0.0803644	0.0790307	0.0790307	0.0887909	0.117152	0.0888333	-0.224487	-0.224487	-0.214727
SM2D12	0.708	0.005	**			R1D150			R4D150		R5D120	R5D150				SM2D12	-0.07558	-0.079279	0.285391	-0.109264	-0.155712	0.0795754	-0.0831425	0.190233	-0.0522216	-0.117062	0.158602	-0.139729	-0.17484	0.00302021	-0.119983	0.0866692	-0.0966089	0.155806	-0.142525	-0.177636	0.000224065	-0.122779	0.083873	-0.0994051	0.13314	0.0980283	0.275889	0.152886	0.359538	0.17626	-0.200303	-0.0224425	-0.145446
SM23.30	0.803	0.005	**					R4D120	R4D150	R5D060	R5D120	R5D150				SM23.30	-0.134583	-0.153734	-0.0883122	-0.133686	-0.0743625	0.075647	0.290387	-0.00963233	0.228277	-0.217947	-0.168493	-0.202793	-0.157948	-0.0445515	0.117776	-0.109017	0.0708256	-0.18297	-0.217269	-0.172425	-0.0590281	0.1033	-0.123493	0.0563489	-0.167815	-0.12297	-0.00957398	0.152754	-0.0740391	0.105803	-0.15727	-0.0438735	0.118454
SM1B06	0.516	0.005	**						R4D150		R5D120					SM1B06	-0.0961684	-0.0961684	0.0428872	-0.0961684	-0.0961684	0.287288	-0.0961684	0.181943	-0.0312758	-0.145393	-0.0402768	-0.145393	-0.145393	0.144473	-0.145393	0.0648393	-0.0963388	-0.0402768	-0.145393	-0.145393	0.144473	-0.145393	0.0648393	-0.0963388	-0.0402768	-0.0402768	0.249589	-0.0402768	0.169955	0.00877738	-0.145393	0.144473	-0.145393
Schlesneriaceae	0.847	0.005	**	R1D060	R1D120	R1D150			R4D150	R5D060	R5D120	R5D150				Schlesneriaceae	0.00342975	-0.107718	0.133455	-0.239178	-0.248895	0.0741603	-0.0698223	0.330214	0.124354	-0.0788346	0.103475	-0.178209	-0.185554	0.0586525	-0.050188	0.252211	0.0965954	0.0194552	-0.262229	-0.269574	-0.0253674	-0.134208	0.168191	0.0125754	-0.0799189	-0.0872642	0.156942	0.0481018	0.350501	0.194885	-0.368948	-0.124741	-0.233582
SCGC.AAA011.D5	0.825	0.005	**	R1D060	R1D120	R1D150			R4D150		R5D120					SCGC.AAA011.D5	0.349898	0.143971	0.00664219	-0.170297	-0.115086	0.0846212	-0.122962	-0.0416728	-0.135114	0.37333	0.269519	0.135765	0.177501	0.328466	0.171547	0.232996	0.162362	0.113853	-0.0199009	0.0218346	0.172799	0.0158811	0.0773302	0.00669563	-0.123712	-0.0819762	0.0689887	-0.0879297	-0.0264807	-0.0971152	-0.21573	-0.0647651	-0.221683
Saprospiraceae	0.904	0.005	**			R1D150			R4D150	R5D060	R5D120	R5D150				Saprospiraceae	-0.216708	-0.197681	-0.0541978	-0.183617	-0.190076	-0.0457081	0.158674	0.362374	0.366939	-0.313248	-0.204785	-0.302617	-0.307499	-0.198368	-0.0438694	0.110114	0.113564	-0.190402	-0.288234	-0.293116	-0.183985	-0.0294864	0.124497	0.127947	-0.179771	-0.184654	-0.0755217	0.0789765	0.23296	0.23641	-0.282485	-0.173354	-0.0188554
Sandaracinaceae	0.881	0.005	**		R1D120	R1D150	R4D060	R4D120	R4D150	R5D060	R5D120	R5D150				Sandaracinaceae	-0.258657	-0.175808	0.0791577	-0.171345	-0.121348	0.448168	-0.17687	0.168139	0.208564	-0.328425	-0.135689	-0.325051	-0.287257	0.143257	-0.329228	-0.0684253	-0.0378669	-0.0730607	-0.262423	-0.224629	0.205885	-0.2666	-0.0057971	0.0247613	-0.0696872	-0.031893	0.398621	-0.0738638	0.186939	0.217497	-0.221255	0.209258	-0.263226
Rubritaleaceae	0.883	0.005	**		R1D120	R1D150		R4D120	R4D150	R5D060	R5D120	R5D150				Rubritaleaceae	-0.230493	-0.124372	0.117772	-0.16682	-0.137371	0.183225	-0.0282543	0.205114	0.181199	-0.268252	-0.0852089	-0.30034	-0.278078	-0.0357308	-0.195594	-0.0191847	-0.0372623	-0.00498933	-0.220121	-0.197859	0.0444888	-0.115375	0.0610349	0.0429573	-0.0370772	-0.0148153	0.227532	0.0676689	0.244078	0.226001	-0.229947	0.0124009	-0.147463
Rubinisphaeraceae	0.888	0.005	**			R1D150			R4D150	R5D060	R5D120	R5D150				Rubinisphaeraceae	-0.243904	-0.193998	0.173572	-0.21922	-0.223825	-0.0722045	0.0202019	0.403316	0.356061	-0.331023	-0.0531664	-0.350089	-0.35357	-0.238956	-0.169103	0.120504	0.0847828	-0.0154411	-0.312363	-0.315845	-0.20123	-0.131378	0.15823	0.122508	-0.0345066	-0.0379878	0.0766264	0.146479	0.436086	0.400365	-0.33491	-0.220296	-0.150443
Rs.E47.termite.group	0.581	0.005	**	R1D060						R5D060	R5D120					Rs.E47.termite.group	0.116538	-0.0966925	-0.0986064	-0.079553	-0.118255	-0.118255	0.424278	0.0888012	-0.118255	0.0150016	0.0135549	0.0279578	-0.00129821	-0.00129821	0.408818	0.155222	-0.00129821	-0.147632	-0.133229	-0.162485	-0.162485	0.247632	-0.00596525	-0.162485	-0.134676	-0.163932	-0.163932	0.246185	-0.00741198	-0.163932	-0.149529	-0.149529	0.260588
Rikenellaceae	0.609	0.005	**	R1D060	R1D120											Rikenellaceae	0.371003	0.0787351	-0.0798174	-0.0717309	-0.0467364	-0.0456337	-0.046185	-0.0798174	-0.0798174	0.33997	0.220116	0.226228	0.245123	0.245956	0.245539	0.220116	0.220116	-0.000818126	0.00529467	0.0241887	0.0250223	0.0246055	-0.000818126	-0.000818126	-0.11456	-0.0956656	-0.0948321	-0.0952489	-0.120673	-0.120673	-0.0895528	-0.0887193	-0.0891361
Rhodothermaceae	0.59	0.005	**								R5D120	R5D150				Rhodothermaceae	-0.113734	-0.113734	-0.113734	-0.113734	-0.113734	-0.113734	0.124765	0.333231	0.224405	-0.171949	-0.171949	-0.171949	-0.171949	-0.171949	0.00833926	0.165925	0.0836597	-0.171949	-0.171949	-0.171949	-0.171949	0.00833926	0.165925	0.0836597	-0.171949	-0.171949	-0.171949	0.00833926	0.165925	0.0836597	-0.171949	-0.171949	0.00833926
Rhodomicrobiaceae	0.97	0.005	**		R1D120	R1D150	R4D060	R4D120	R4D150	R5D060	R5D120	R5D150				Rhodomicrobiaceae	-0.305102	-0.215945	-0.160006	-0.0234426	-0.00369229	0.365258	0.0220635	0.267523	0.0533433	-0.393875	-0.351589	-0.248356	-0.233427	0.0454738	-0.213957	-0.0284069	-0.190312	-0.284193	-0.18096	-0.16603	0.11287	-0.146561	0.0389894	-0.122915	-0.138674	-0.123744	0.155156	-0.104275	0.0812752	-0.0806296	-0.020512	0.258388	-0.00104247
Rhodocyclaceae	0.906	0.005	**			R1D150		R4D120	R4D150	R5D060	R5D120	R5D150				Rhodocyclaceae	-0.253766	-0.242568	-0.202209	-0.237683	-0.135348	-0.109713	0.315178	0.451109	0.415001	-0.375194	-0.344685	-0.371501	-0.294143	-0.274765	0.0464227	0.149177	0.121882	-0.33622	-0.363036	-0.285678	-0.266299	0.0548877	0.157642	0.130347	-0.332527	-0.255169	-0.235791	0.0853961	0.18815	0.160856	-0.281985	-0.262607	0.0585806
Rhizobiales.Incertae.Sedis	0.971	0.005	**	R1D060	R1D120	R1D150		R4D120	R4D150	R5D060	R5D120	R5D150				Rhizobiales.Incertae.Sedis	0.092482	0.397593	0.259408	-0.338327	-0.123792	-0.0233504	-0.20251	0.0369536	-0.0984558	0.370462	0.266004	-0.185841	-0.0236682	0.0522586	-0.0831736	0.0978441	-0.00451581	0.496645	0.0448004	0.206974	0.2829	0.147468	0.328486	0.226126	-0.0596576	0.102516	0.178442	0.0430103	0.224028	0.121668	-0.349329	-0.273402	-0.408835
Rhizobiaceae	0.879	0.005	**						R4D150	R5D060	R5D120	R5D150				Rhizobiaceae	-0.191159	-0.182837	-0.186485	-0.141307	-0.164452	-0.0796177	0.56006	0.253968	0.13183	-0.282715	-0.285472	-0.251321	-0.268817	-0.204688	0.278863	0.0474788	-0.0448489	-0.279181	-0.24503	-0.262526	-0.198397	0.285154	0.0537697	-0.0385581	-0.247787	-0.265283	-0.201155	0.282396	0.0510121	-0.0413157	-0.231132	-0.167003	0.316548
Reyranellaceae	0.674	0.005	**								R5D120	R5D150				Reyranellaceae	-0.146898	-0.146898	-0.0584566	-0.146898	-0.146898	-0.0715053	0.0664289	0.31174	0.339384	-0.222089	-0.155233	-0.222089	-0.222089	-0.165097	-0.0608289	0.124609	0.145506	-0.155233	-0.222089	-0.222089	-0.165097	-0.0608289	0.124609	0.145506	-0.155233	-0.155233	-0.098242	0.00602646	0.191465	0.212361	-0.222089	-0.165097	-0.0608289
Puniceicoccaceae	0.876	0.005	**						R4D150	R5D060	R5D120	R5D150				Puniceicoccaceae	-0.170757	-0.185446	-0.128499	-0.142219	-0.131765	0.115006	0.195527	0.311034	0.137119	-0.269264	-0.226216	-0.236588	-0.228685	-0.042144	0.0187242	0.106039	-0.0254279	-0.23732	-0.247691	-0.239789	-0.0532476	0.00762056	0.0949356	-0.0365316	-0.204643	-0.196741	-0.0101996	0.0506686	0.137984	0.00651641	-0.207113	-0.0205712	0.040297
Pseudonocardiaceae	0.51	0.005	**								R5D120					Pseudonocardiaceae	-0.0683349	-0.0683349	-0.0683349	-0.0683349	-0.0683349	-0.0683349	0.0660945	0.41225	-0.0683349	-0.103313	-0.103313	-0.103313	-0.103313	-0.103313	-0.00169365	0.259975	-0.103313	-0.103313	-0.103313	-0.103313	-0.103313	-0.00169365	0.259975	-0.103313	-0.103313	-0.103313	-0.103313	-0.00169365	0.259975	-0.103313	-0.103313	-0.103313	-0.00169365
Pseudomonadaceae	0.877	0.005	**							R5D060	R5D120	R5D150				Pseudomonadaceae	-0.120978	-0.14788	-0.15763	-0.15763	-0.15763	-0.15763	0.508139	0.253126	0.138114	-0.203238	-0.210608	-0.210608	-0.210608	-0.210608	0.292666	0.0998942	0.0129536	-0.230944	-0.230944	-0.230944	-0.230944	0.27233	0.0795581	-0.00738257	-0.238314	-0.238314	-0.238314	0.26496	0.0721879	-0.0147527	-0.238314	-0.238314	0.26496
Pseudohongiellaceae	0.734	0.005	**		R1D120	R1D150			R4D150							Pseudohongiellaceae	-0.144623	0.109971	0.591121	-0.144623	-0.144623	0.0776121	-0.144623	-0.0555867	-0.144623	-0.026195	0.33752	-0.21865	-0.21865	-0.0506557	-0.21865	-0.151345	-0.21865	0.529975	-0.026195	-0.026195	0.141799	-0.026195	0.0411104	-0.026195	0.33752	0.33752	0.505515	0.33752	0.404826	0.33752	-0.21865	-0.0506557	-0.21865
Pseudanabaenaceae	0.603	0.005	**							R5D060						Pseudanabaenaceae	-0.0504671	-0.0504671	-0.0504671	-0.0504671	-0.0504671	-0.0504671	0.403737	-0.0504671	-0.0504671	-0.0762991	-0.0762991	-0.0762991	-0.0762991	-0.0762991	0.267047	-0.0762991	-0.0762991	-0.0762991	-0.0762991	-0.0762991	-0.0762991	0.267047	-0.0762991	-0.0762991	-0.0762991	-0.0762991	-0.0762991	0.267047	-0.0762991	-0.0762991	-0.0762991	-0.0762991	0.267047
Pirellulaceae	0.978	0.005	**		R1D120	R1D150		R4D120	R4D150	R5D060	R5D120	R5D150				Pirellulaceae	-0.267808	-0.196361	-0.0035768	-0.288535	-0.157764	0.02404	0.121866	0.5043	0.263839	-0.350878	-0.205147	-0.420556	-0.321702	-0.184271	-0.110322	0.178771	-0.00299981	-0.151139	-0.366547	-0.267693	-0.130262	-0.0563131	0.23278	0.0510089	-0.220816	-0.121962	0.0154687	0.089418	0.378511	0.19674	-0.337371	-0.19994	-0.12599
Phycisphaeraceae	0.912	0.005	**	R1D060	R1D120	R1D150			R4D150	R5D060	R5D120	R5D150				Phycisphaeraceae	-0.157816	-0.122691	-0.116186	-0.216336	-0.19642	-0.0685681	0.148492	0.502553	0.226973	-0.212043	-0.207126	-0.282832	-0.267777	-0.17113	-0.00704839	0.260597	0.0522777	-0.180574	-0.25628	-0.241226	-0.144578	0.0195034	0.287149	0.0788294	-0.251363	-0.236308	-0.139661	0.0244206	0.292066	0.0837467	-0.312014	-0.215367	-0.0512854
Phormidiaceae	0.815	0.005	**							R5D060	R5D120	R5D150				Phormidiaceae	-0.181076	-0.181994	-0.109659	-0.0977151	-0.115691	-0.0972141	0.206588	0.376192	0.200568	-0.274455	-0.219775	-0.210746	-0.224334	-0.210367	0.0192857	0.147494	0.0147347	-0.220469	-0.21144	-0.225029	-0.211062	0.0185914	0.1468	0.0140404	-0.15676	-0.170348	-0.156381	0.0732718	0.201481	0.0687208	-0.16132	-0.147353	0.0823004
Phaselicystidaceae	0.851	0.005	**	R1D060	R1D120	R1D150		R4D120	R4D150	R5D060	R5D120					Phaselicystidaceae	0.101448	0.442205	0.242911	-0.208934	-0.135625	-0.0184763	-0.0902433	-0.129234	-0.20405	0.410963	0.260311	-0.0812514	-0.0258356	0.0627208	0.00847006	-0.0210044	-0.07756	0.517898	0.176336	0.231752	0.320309	0.266058	0.236583	0.180028	0.0256841	0.0810999	0.169656	0.115406	0.0859311	0.0293755	-0.260462	-0.171906	-0.226157
Paracaedibacteraceae	0.633	0.005	**	R1D060	R1D120	R1D150			R4D150		R5D120					Paracaedibacteraceae	0.066252	0.05632	0.196719	-0.157104	-0.149671	-0.0623609	-0.0954328	0.275634	-0.130357	0.0926557	0.198788	-0.0686776	-0.0630586	0.00294142	-0.0220586	0.258441	-0.0484586	0.19128	-0.0761856	-0.0705665	-0.00456652	-0.0295665	0.250934	-0.0559665	0.0299463	0.0355654	0.101565	0.0765654	0.357065	0.0501654	-0.2319	-0.1659	-0.1909
Oxobacteraceae	0.592	0.005	**	R1D060												Oxobacteraceae	0.428469	0.0584233	-0.0124939	-0.0781412	-0.0665686	-0.091509	-0.0859989	-0.0606718	-0.091509	0.368056	0.314448	0.264823	0.273571	0.254718	0.258883	0.278029	0.254718	0.0347194	-0.0149053	-0.00615724	-0.0250104	-0.0208452	-0.00169971	-0.0250104	-0.0685137	-0.0597656	-0.0786188	-0.0744536	-0.0553081	-0.0786188	-0.10939	-0.128243	-0.124078
Oxalobacteraceae	0.768	0.005	**		R1D120	R1D150			R4D150	R5D060	R5D120	R5D150				Oxalobacteraceae	-0.201866	-0.0730602	-0.0789432	-0.191707	-0.154661	0.0169571	0.329274	0.14933	0.204676	-0.207824	-0.212271	-0.297513	-0.269509	-0.139778	0.0963113	-0.039713	0.00212469	-0.114904	-0.200145	-0.172141	-0.04241	0.193679	0.0576547	0.0994924	-0.204592	-0.176588	-0.046857	0.189232	0.0532076	0.0950453	-0.26183	-0.132098	0.103991
Oligoflexaceae	0.751	0.005	**		R1D120	R1D150			R4D150	R5D060	R5D120	R5D150				Oligoflexaceae	-0.138753	0.0805429	0.381733	-0.150596	-0.164481	-0.0818408	0.138792	-0.00725716	-0.0581404	-0.0440028	0.183676	-0.218727	-0.229223	-0.166753	2.91671e-05	-0.110373	-0.148837	0.349448	-0.0529551	-0.0634509	-0.000981126	0.165801	0.0553988	0.0169347	0.174723	0.164228	0.226697	0.39348	0.283077	0.244613	-0.238175	-0.175706	-0.00892315
Obscuribacteraceae	0.87	0.005	**	R1D060					R4D150	R5D060	R5D120	R5D150				Obscuribacteraceae	0.249535	-0.102983	-0.129441	-0.0997016	-0.134147	-0.0434979	0.0200669	0.231857	0.00831198	0.110783	0.0907819	0.113263	0.087225	0.155749	0.2038	0.363898	0.194914	-0.175696	-0.153215	-0.179253	-0.110729	-0.0626787	0.0974198	-0.0715645	-0.173216	-0.199254	-0.13073	-0.0826794	0.0774191	-0.0915653	-0.176773	-0.108249	-0.0601982
NS9.marine.group	0.784	0.005	**			R1D150			R4D150	R5D060	R5D120	R5D150				NS9.marine.group	-0.229198	-0.207065	-0.054858	-0.214443	-0.210687	0.173221	0.0782497	0.374296	0.290485	-0.329784	-0.214726	-0.335361	-0.332522	-0.0423152	-0.114106	0.109683	0.0463287	-0.197995	-0.31863	-0.315791	-0.0255842	-0.0973754	0.126414	0.0630597	-0.203572	-0.200733	0.0894736	0.0176824	0.241472	0.178117	-0.321368	-0.0311612	-0.102952
NS11.12.marine.group	0.825	0.005	**		R1D120	R1D150			R4D150		R5D120	R5D150				NS11.12.marine.group	-0.169026	-0.0631351	0.149971	-0.19564	-0.165062	0.355137	-0.217601	0.239249	0.0661085	-0.175497	-0.0144043	-0.275662	-0.252547	0.140686	-0.292263	0.0530833	-0.0777984	0.0656417	-0.195616	-0.172501	0.220732	-0.212217	0.133129	0.00224764	-0.0345228	-0.0114079	0.381825	-0.0511235	0.294222	0.163341	-0.272665	0.120568	-0.312381
Nocardioidaceae	0.703	0.005	**						R4D150		R5D120	R5D150				Nocardioidaceae	-0.182903	-0.182903	-0.0912001	-0.182903	-0.141465	0.0274738	-0.0107765	0.300671	0.464005	-0.276523	-0.207202	-0.276523	-0.245199	-0.117493	-0.146408	0.0890244	0.212493	-0.207202	-0.276523	-0.245199	-0.117493	-0.146408	0.0890244	0.212493	-0.207202	-0.175878	-0.0481726	-0.0770871	0.158345	0.281814	-0.245199	-0.117493	-0.146408
Nitrosomonadaceae	0.881	0.005	**	R1D060	R1D120	R1D150			R4D150		R5D120	R5D150				Nitrosomonadaceae	-0.0783118	0.195321	0.39201	-0.288323	-0.260593	-0.0947865	-0.16154	0.298326	-0.00210078	0.0884504	0.237133	-0.27715	-0.256188	-0.13085	-0.181311	0.166315	-0.0607862	0.44398	-0.0703033	-0.0493416	0.0759966	0.0255358	0.373161	0.14606	0.0783795	0.0993412	0.224679	0.174219	0.521844	0.294743	-0.414942	-0.289604	-0.340065
Nannocystaceae	0.753	0.005	**						R4D150		R5D120	R5D150				Nannocystaceae	-0.116983	-0.116983	-0.106906	-0.105049	-0.116983	0.0559506	-0.0721961	0.48768	0.0914693	-0.176861	-0.169244	-0.167841	-0.176861	-0.0461359	-0.143006	0.280221	-0.0192863	-0.169244	-0.167841	-0.176861	-0.0461359	-0.143006	0.280221	-0.0192863	-0.160223	-0.169244	-0.0385188	-0.135389	0.287838	-0.0116692	-0.167841	-0.0371152	-0.133985
Myxococcaceae	0.893	0.005	**	R1D060	R1D120	R1D150		R4D120	R4D150	R5D060	R5D120	R5D150				Myxococcaceae	-0.0564919	-0.00912756	0.108928	-0.274513	-0.232846	0.079982	0.196348	0.165619	0.0221013	-0.0496037	0.0396381	-0.250216	-0.218719	0.0177568	0.105721	0.0824925	-0.0259969	0.0754422	-0.214412	-0.182915	0.0535609	0.141525	0.118297	0.0098072	-0.125171	-0.0936731	0.142803	0.230767	0.207538	0.099049	-0.383528	-0.147052	-0.0590874
Mycobacteriaceae	0.868	0.005	**		R1D120	R1D150			R4D150	R5D060	R5D120	R5D150				Mycobacteriaceae	-0.244463	0.0266014	0.184494	-0.286903	-0.213736	0.10345	0.0145902	0.188989	0.226977	-0.164688	-0.0453323	-0.401675	-0.346366	-0.106596	-0.173767	-0.0419339	-0.0132177	0.159573	-0.19677	-0.14146	0.0983097	0.0311379	0.162971	0.191687	-0.0774145	-0.022105	0.217665	0.150493	0.282327	0.311043	-0.378448	-0.138678	-0.20585
MSBL8	0.662	0.005	**							R5D060						MSBL8	-0.0672409	-0.103164	-0.115441	-0.0265761	-0.0335918	-0.0440089	0.558699	-0.0335918	-0.135085	-0.128814	-0.138094	-0.070919	-0.0762223	-0.084097	0.371507	-0.0762223	-0.152944	-0.165249	-0.098074	-0.103377	-0.111252	0.344352	-0.103377	-0.180099	-0.107355	-0.112658	-0.120533	0.335071	-0.112658	-0.18938	-0.0454826	-0.0533573	0.402247
MSB.3C8	0.703	0.005	**		R1D120				R4D150	R5D060	R5D120	R5D150				MSB.3C8	-0.155879	-0.0669354	-0.128213	-0.151993	-0.109445	0.0109004	0.0990985	0.327699	0.174768	-0.168432	-0.214754	-0.23273	-0.200566	-0.109594	-0.0429222	0.129884	0.0142782	-0.147518	-0.165495	-0.133331	-0.0423585	0.0243131	0.197119	0.0815135	-0.211816	-0.179652	-0.08868	-0.0220085	0.150797	0.0351919	-0.197629	-0.106656	-0.0399848
Micromonosporaceae	0.805	0.005	**						R4D150	R5D060	R5D120	R5D150				Micromonosporaceae	-0.162529	-0.173368	-0.119452	-0.151002	-0.125414	-0.0295065	0.165265	0.214424	0.381584	-0.253915	-0.213158	-0.237008	-0.217665	-0.145165	0.00206818	0.0392283	0.165589	-0.221351	-0.245201	-0.225858	-0.153359	-0.00612526	0.0310349	0.157396	-0.204444	-0.185101	-0.112602	0.0346319	0.071792	0.198153	-0.208951	-0.136452	0.0107818
Micavibrionaceae	0.757	0.005	**			R1D150	R4D060		R4D150	R5D060	R5D120	R5D150				Micavibrionaceae	-0.204333	-0.194581	0.00570545	0.0102063	-0.178131	-0.0498805	0.110778	0.234317	0.26592	-0.301551	-0.150148	-0.146746	-0.289116	-0.192167	-0.0707211	0.0226656	0.0465552	-0.142777	-0.139374	-0.281744	-0.184796	-0.0633495	0.0300372	0.0539269	0.0120281	-0.130342	-0.0333932	0.088053	0.18144	0.205329	-0.126939	-0.0299909	0.0914553
Methylophilaceae	0.769	0.005	**			R1D150				R5D060	R5D120	R5D150				Methylophilaceae	-0.192933	-0.118091	0.134274	-0.192933	-0.192933	-0.158812	0.251344	0.257979	0.212106	-0.235112	-0.0443421	-0.291687	-0.291687	-0.265894	0.0441548	0.04917	0.0144932	0.0122328	-0.235112	-0.235112	-0.209319	0.10073	0.105745	0.0710682	-0.0443421	-0.0443421	-0.0185495	0.2915	0.296515	0.261838	-0.291687	-0.265894	0.0441548
Methylococcaceae	0.771	0.005	**					R4D120	R4D150	R5D060	R5D120	R5D150				Methylococcaceae	-0.185027	-0.162566	-0.142779	-0.0786699	0.011753	0.227526	0.0642278	0.287735	-0.022199	-0.262756	-0.247799	-0.199336	-0.130983	0.032126	-0.0913159	0.0776397	-0.156648	-0.23082	-0.182357	-0.114004	0.0491051	-0.0743368	0.0946188	-0.139669	-0.1674	-0.0990467	0.0640624	-0.0593795	0.109576	-0.124712	-0.0505845	0.112525	-0.0109173
Melioribacteraceae	0.901	0.005	**				R4D060	R4D120	R4D150	R5D060	R5D120	R5D150				Melioribacteraceae	-0.23701	-0.247388	-0.23744	-0.156633	-0.0232145	0.291303	0.359524	0.24137	0.0094886	-0.366171	-0.358651	-0.297566	-0.196711	0.0410413	0.092612	0.00329556	-0.17199	-0.366496	-0.305411	-0.204557	0.0331962	0.0847669	-0.00454955	-0.179835	-0.297891	-0.197036	0.0407164	0.0922871	0.00297062	-0.172315	-0.135952	0.101801	0.153372
Mariprofundaceae	0.511	0.005	**	R1D060												Mariprofundaceae	0.44363	0.110952	-0.0276199	-0.0878269	-0.0878269	-0.0878269	-0.0878269	-0.0878269	-0.0878269	0.419224	0.314474	0.268962	0.268962	0.268962	0.268962	0.268962	0.268962	0.0629929	0.0174807	0.0174807	0.0174807	0.0174807	0.0174807	0.0174807	-0.0872696	-0.0872696	-0.0872696	-0.0872696	-0.0872696	-0.0872696	-0.132782	-0.132782	-0.132782
Marinilabiliaceae	0.809	0.005	**							R5D060	R5D120	R5D150				Marinilabiliaceae	-0.116942	-0.125659	-0.129508	-0.102225	-0.134254	-0.0405707	0.387598	0.0693815	0.19218	-0.183389	-0.186298	-0.165675	-0.189887	-0.119068	0.204596	-0.0359523	0.0568747	-0.192888	-0.172264	-0.196476	-0.125658	0.198007	-0.0425421	0.0502849	-0.175173	-0.199385	-0.128567	0.195098	-0.0454511	0.0473759	-0.178762	-0.107943	0.215721
Marinifilaceae	0.568	0.005	**	R1D060	R1D120				R4D150			R5D150				Marinifilaceae	0.325617	0.0745242	-0.0786062	-0.0909804	-0.0963238	0.161565	-0.124869	-0.139962	-0.0309657	0.302478	0.186723	0.177369	0.173329	0.368275	0.151751	0.140342	0.222735	-0.00308572	-0.0124397	-0.0164789	0.178467	-0.0380569	-0.049466	0.0329272	-0.128195	-0.132235	0.0627112	-0.153813	-0.165222	-0.0828286	-0.141589	0.0533572	-0.163167
Limnotrichaceae	0.584	0.005	**							R5D060	R5D120	R5D150				Limnotrichaceae	-0.0816136	-0.0816136	-0.0816136	-0.0816136	-0.0816136	-0.0816136	0.411519	0.0698229	0.00833972	-0.123388	-0.123388	-0.123388	-0.123388	-0.123388	0.249385	-0.00891288	-0.0553898	-0.123388	-0.123388	-0.123388	-0.123388	0.249385	-0.00891288	-0.0553898	-0.123388	-0.123388	-0.123388	0.249385	-0.00891288	-0.0553898	-0.123388	-0.123388	0.249385
Leptospirillaceae	0.628	0.005	**	R1D060	R1D120											Leptospirillaceae	0.400195	0.108397	-0.0103173	-0.0830458	-0.0830458	-0.0830458	-0.0830458	-0.0830458	-0.0830458	0.38446	0.29472	0.239742	0.239742	0.239742	0.239742	0.239742	0.239742	0.0741416	0.019164	0.019164	0.019164	0.019164	0.019164	0.019164	-0.0705759	-0.0705759	-0.0705759	-0.0705759	-0.0705759	-0.0705759	-0.125554	-0.125554	-0.125554
Leptospiraceae	0.836	0.005	**			R1D150		R4D120	R4D150	R5D060	R5D120	R5D150				Leptospiraceae	-0.171041	-0.184239	-0.0436638	-0.200686	-0.0870504	0.309512	0.20194	0.15552	0.0197076	-0.268566	-0.162301	-0.280999	-0.195098	0.104675	0.0233581	-0.0117327	-0.114397	-0.172278	-0.290976	-0.205076	0.0946978	0.013381	-0.0217098	-0.124374	-0.184711	-0.0988106	0.200963	0.119646	0.0845551	-0.0181092	-0.217509	0.0822648	0.000947988
Legionellaceae	0.862	0.005	**	R1D060	R1D120	R1D150			R4D150		R5D120	R5D150				Legionellaceae	0.132491	0.200484	0.346541	-0.210052	-0.210011	0.0333178	-0.152177	-0.0355825	-0.105011	0.251705	0.362114	-0.0586301	-0.0585993	0.12534	-0.0148813	0.0732562	0.0207731	0.413512	-0.00723263	-0.00720178	0.176737	0.0365161	0.124654	0.0721705	0.103176	0.103207	0.287146	0.146925	0.235062	0.182579	-0.317537	-0.133598	-0.273819
LD.RB.34	0.783	0.005	**	R1D060	R1D120	R1D150	R4D060	R4D120	R4D150							LD.RB.34	0.280023	0.115003	-0.00684005	-0.0646767	0.0540259	0.296971	-0.225552	-0.223403	-0.225552	0.298611	0.206507	0.162786	0.252517	0.436166	0.0411762	0.0428007	0.0411762	0.0817635	0.0380431	0.127774	0.311423	-0.083567	-0.0819424	-0.083567	-0.0540615	0.0356691	0.219319	-0.175672	-0.174047	-0.175672	-0.00805122	0.175598	-0.219392
Koribacteraceae	0.896	0.005	**	R1D060	R1D120	R1D150										Koribacteraceae	0.29142	0.360276	0.328355	-0.176512	-0.104993	-0.176512	-0.16901	-0.176512	-0.176512	0.492636	0.468506	0.0868622	0.140926	0.0868622	0.0925332	0.0868622	0.0868622	0.520556	0.138912	0.192976	0.138912	0.144583	0.138912	0.138912	0.114783	0.168846	0.114783	0.120454	0.114783	0.114783	-0.212798	-0.266861	-0.26119
Kiritimatiellaceae	0.617	0.005	**	R1D060	R1D120				R4D150	R5D060	R5D120	R5D150				Kiritimatiellaceae	-0.0212954	-0.0675663	-0.139227	-0.150854	-0.127298	0.063114	0.353639	0.0308879	0.0585991	-0.0671731	-0.121343	-0.130133	-0.112326	0.0316119	0.251228	0.00725131	0.028199	-0.156321	-0.16511	-0.147303	-0.00336561	0.216251	-0.0277262	-0.00677857	-0.21928	-0.201474	-0.0575359	0.162081	-0.0818965	-0.0609489	-0.210263	-0.0663252	0.153291
KI89A.clade	0.522	0.005	**								R5D120	R5D150				KI89A.clade	-0.0843709	-0.0843709	-0.0843709	-0.0843709	-0.0843709	-0.0843709	-0.0843709	0.395933	0.194663	-0.127557	-0.127557	-0.127557	-0.127557	-0.127557	-0.127557	0.235519	0.0833729	-0.127557	-0.127557	-0.127557	-0.127557	-0.127557	0.235519	0.0833729	-0.127557	-0.127557	-0.127557	-0.127557	0.235519	0.0833729	-0.127557	-0.127557	-0.127557
KD3.93	0.655	0.005	**		R1D120	R1D150		R4D120	R4D150		R5D120	R5D150				KD3.93	-0.131672	0.0394617	0.115862	-0.157801	-0.0514562	0.401332	-0.157801	-0.00504446	-0.0528814	-0.0697042	-0.0119509	-0.218821	-0.138432	0.203844	-0.218821	-0.103348	-0.139509	0.117414	-0.0894562	-0.00906696	0.333209	-0.0894562	0.026017	-0.0101443	-0.0317029	0.0486863	0.390962	-0.0317029	0.0837703	0.047609	-0.158184	0.184092	-0.238573
Kaistiaceae	0.643	0.005	**						R4D150	R5D060	R5D120	R5D150				Kaistiaceae	-0.137846	-0.137846	-0.137846	-0.0711219	-0.137846	-0.0206038	0.357739	0.141581	0.143788	-0.208403	-0.208403	-0.157965	-0.208403	-0.119777	0.166224	0.00282356	0.00449229	-0.208403	-0.157965	-0.208403	-0.119777	0.166224	0.00282356	0.00449229	-0.157965	-0.208403	-0.119777	0.166224	0.00282356	0.00449229	-0.157965	-0.0693381	0.216662
JG30.KF.CM45	0.728	0.005	**							R5D060	R5D120	R5D150				JG30.KF.CM45	-0.142275	-0.142275	-0.135631	-0.138162	-0.126572	-0.0375918	0.105039	0.270351	0.347118	-0.215099	-0.210077	-0.21199	-0.203229	-0.135966	-0.0281478	0.0968162	0.154847	-0.210077	-0.21199	-0.203229	-0.135966	-0.0281478	0.0968162	0.154847	-0.206969	-0.198207	-0.130944	-0.0231259	0.101838	0.159869	-0.200121	-0.132858	-0.025039
Izemoplasmataceae	0.751	0.005	**	R1D060	R1D120					R5D060						Izemoplasmataceae	0.479046	0.0323652	-0.0646863	-0.0833419	-0.139723	-0.098489	0.17601	-0.134716	-0.166466	0.386591	0.313227	0.299124	0.256504	0.287674	0.495176	0.260289	0.236289	-0.0244325	-0.0385347	-0.0811547	-0.0499849	0.157517	-0.0773698	-0.101371	-0.111899	-0.154519	-0.123349	0.0841531	-0.150734	-0.174735	-0.168621	-0.137451	0.0700508
Isosphaeraceae	0.865	0.005	**	R1D060	R1D120	R1D150										Isosphaeraceae	0.341423	0.437152	0.0820884	-0.144597	-0.148261	-0.109902	-0.154049	-0.145311	-0.158543	0.588547	0.320144	0.148786	0.146016	0.175013	0.141641	0.148247	0.138244	0.392509	0.221151	0.218381	0.247378	0.214006	0.220612	0.210609	-0.0472522	-0.050022	-0.0210249	-0.0543973	-0.0477914	-0.0577946	-0.22138	-0.192383	-0.225756
Intrasporangiaceae	0.422	0.005	**			R1D150										Intrasporangiaceae	0.00293307	0.000970702	0.400898	-0.067467	-0.067467	-0.067467	-0.067467	-0.067467	-0.067467	0.00295098	0.305268	-0.048783	-0.048783	-0.048783	-0.048783	-0.048783	-0.048783	0.303784	-0.0502665	-0.0502665	-0.0502665	-0.0502665	-0.0502665	-0.0502665	0.25205	0.25205	0.25205	0.25205	0.25205	0.25205	-0.102	-0.102	-0.102
Ignavibacteriaceae	0.963	0.005	**	R1D060	R1D120	R1D150	R4D060	R4D120	R4D150	R5D060	R5D120					Ignavibacteriaceae	0.483407	0.39318	0.212998	-0.193891	-0.0598514	0.0412298	-0.267779	-0.289337	-0.319956	0.662638	0.526433	0.218853	0.320178	0.396588	0.162999	0.146703	0.123557	0.458228	0.150649	0.251973	0.328383	0.0947946	0.0784979	0.0553523	0.0144437	0.115768	0.192178	-0.0414104	-0.057707	-0.0808526	-0.191811	-0.115401	-0.34899
Hyphomonadaceae	0.898	0.005	**			R1D150			R4D150	R5D060	R5D120	R5D150				Hyphomonadaceae	-0.283694	-0.206753	-0.105777	-0.233505	-0.231128	0.0390877	0.169273	0.542878	0.30962	-0.370744	-0.294413	-0.390966	-0.389169	-0.184905	-0.0864943	0.195924	0.0195979	-0.236251	-0.332804	-0.331007	-0.126743	-0.0283326	0.254086	0.0777597	-0.256474	-0.254676	-0.0504126	0.0479982	0.330417	0.15409	-0.35123	-0.146966	-0.0485552
Hyphomicrobiaceae	0.798	0.005	**							R5D060	R5D120	R5D150				Hyphomicrobiaceae	-0.213101	-0.173544	-0.133423	-0.164428	-0.175497	-0.0487006	0.238457	0.475165	0.195072	-0.292276	-0.261948	-0.285385	-0.293753	-0.197904	0.0191669	0.198101	-0.0136286	-0.232045	-0.255482	-0.26385	-0.168001	0.0490695	0.228004	0.016274	-0.225154	-0.233522	-0.137672	0.079398	0.258332	0.0466025	-0.256959	-0.16111	0.0559606
Hydrogenophilaceae	0.949	0.005	**	R1D060	R1D120	R1D150		R4D120	R4D150		R5D120	R5D150				Hydrogenophilaceae	-0.0452423	0.400858	0.17301	-0.217952	-0.0985763	0.0858619	-0.251411	0.0117866	-0.0583341	0.26882	0.0965831	-0.198956	-0.108717	0.0307055	-0.224249	-0.0252902	-0.0782964	0.433803	0.138264	0.228503	0.367925	0.112971	0.31193	0.258923	-0.0339729	0.0562664	0.195689	-0.059266	0.139693	0.0866867	-0.239273	-0.0998505	-0.354805
Hydrogenedensaceae	0.837	0.005	**						R4D150	R5D060	R5D120	R5D150				Hydrogenedensaceae	-0.231627	-0.230211	-0.131802	-0.203089	-0.167025	0.118692	0.431859	0.186587	0.226616	-0.349117	-0.274727	-0.328614	-0.301353	-0.0853705	0.151361	-0.0340472	-0.00378771	-0.273656	-0.327544	-0.300282	-0.0843001	0.152431	-0.0329768	-0.00271731	-0.253154	-0.225892	-0.00991015	0.226821	0.0414131	0.0716726	-0.27978	-0.0637977	0.172934
Holophagaceae	0.944	0.005	**	R1D060	R1D120	R1D150	R4D060	R4D120	R4D150	R5D060	R5D120					Holophagaceae	0.47649	0.218092	0.0343974	-0.228019	-0.202751	-0.032785	0.163097	-0.137547	-0.290974	0.525054	0.386194	0.187826	0.206927	0.335409	0.483482	0.256217	0.140237	0.190864	-0.0075045	0.0115964	0.140079	0.288152	0.0608861	-0.0550936	-0.146364	-0.127263	0.00121893	0.149292	-0.0779738	-0.193953	-0.325632	-0.197149	-0.0490764
Halieaceae	0.561	0.005	**								R5D120	R5D150				Halieaceae	-0.0996362	-0.0996362	-0.0996362	-0.0996362	-0.0996362	-0.0996362	0.0217633	0.408611	0.167443	-0.150636	-0.150636	-0.150636	-0.150636	-0.150636	-0.0588663	0.233563	0.0512569	-0.150636	-0.150636	-0.150636	-0.150636	-0.0588663	0.233563	0.0512569	-0.150636	-0.150636	-0.150636	-0.0588663	0.233563	0.0512569	-0.150636	-0.150636	-0.0588663
Haliangiaceae	0.966	0.005	**	R1D060	R1D120	R1D150		R4D120	R4D150	R5D060	R5D120	R5D150				Haliangiaceae	-0.0222893	0.145341	0.253297	-0.30633	-0.185212	0.350916	-0.0196838	-0.0737104	-0.142328	0.0930183	0.174625	-0.248413	-0.156856	0.248418	-0.0317287	-0.072569	-0.124439	0.301342	-0.121696	-0.0301398	0.375135	0.0949879	0.0541476	0.00227756	-0.0400892	0.051467	0.456742	0.176595	0.135754	0.0838843	-0.371571	0.033704	-0.246443
GZKB124	0.559	0.005	**							R5D060	R5D120					GZKB124	-0.0967679	-0.0773814	-0.0967679	-0.0967679	-0.0967679	0.00809523	0.284903	0.2326	-0.0611453	-0.131645	-0.146299	-0.146299	-0.146299	-0.0670302	0.142217	0.102679	-0.119371	-0.131645	-0.131645	-0.131645	-0.0523754	0.156872	0.117334	-0.104716	-0.146299	-0.146299	-0.0670302	0.142217	0.102679	-0.119371	-0.146299	-0.0670302	0.142217
Geobacteraceae	0.864	0.005	**	R1D060	R1D120	R1D150			R4D150							Geobacteraceae	0.426276	0.18476	0.228274	-0.166917	-0.156312	-0.0684518	-0.12376	-0.15108	-0.172789	0.4619	0.494793	0.196056	0.204073	0.270489	0.228681	0.208028	0.191618	0.312225	0.0134881	0.0215047	0.087921	0.0461122	0.02546	0.0090497	0.0463812	0.0543979	0.120814	0.0790053	0.0583531	0.0419428	-0.244339	-0.177922	-0.219731
Kryptoniaceae	0.778	0.005	**	R1D060	R1D120	R1D150										Gemmatimonadaceae	0.31717	0.227462	0.248491	-0.143352	-0.130195	-0.0838432	-0.145244	-0.145244	-0.145244	0.411703	0.4276	0.131394	0.14134	0.176379	0.129964	0.129964	0.129964	0.359787	0.0635809	0.0735269	0.108566	0.0621507	0.0621507	0.0621507	0.0794776	0.0894236	0.124462	0.0780474	0.0780474	0.0780474	-0.206782	-0.171744	-0.218159
Gemmatimonadaceae	0.866	0.005	**		R1D120	R1D150			R4D150	R5D060	R5D120	R5D150				Gemmatimonadaceae	-0.157902	-0.135096	-0.095223	-0.178702	-0.209685	-0.0341335	0.171548	0.524422	0.114772	-0.221486	-0.191345	-0.254449	-0.27787	-0.145165	0.010315	0.277063	-0.0326034	-0.174105	-0.237208	-0.26063	-0.127925	0.0275551	0.294303	-0.0153633	-0.207068	-0.230489	-0.0977843	0.057696	0.324444	0.0147776	-0.293593	-0.160888	-0.00540794
Gemmataceae	0.854	0.005	**			R1D150			R4D150	R5D060	R5D120	R5D150				Gemmataceae	-0.168514	-0.196326	0.0844651	-0.201779	-0.204042	0.106281	-0.0437739	0.271624	0.352066	-0.275794	-0.0635353	-0.279915	-0.281626	-0.0470437	-0.160475	0.0779433	0.138752	-0.0845591	-0.300939	-0.30265	-0.0680675	-0.181499	0.0569195	0.117728	-0.0886809	-0.0903919	0.144191	0.0307597	0.269178	0.329986	-0.306772	-0.0721893	-0.18562
Geminicoccaceae	0.786	0.005	**						R4D150	R5D060	R5D120	R5D150				Geminicoccaceae	-0.162243	-0.162243	-0.131703	-0.094951	-0.107186	0.0628789	0.0249508	0.305435	0.26506	-0.245288	-0.222202	-0.19442	-0.203669	-0.0751121	-0.103783	0.108243	0.0777226	-0.222202	-0.19442	-0.203669	-0.0751121	-0.103783	0.108243	0.0777226	-0.171334	-0.180583	-0.0520259	-0.0806968	0.13133	0.100809	-0.152801	-0.0242442	-0.0529152
Gallionellaceae	0.87	0.005	**	R1D060	R1D120	R1D150		R4D120								Gallionellaceae	0.439369	0.394433	0.120132	-0.184837	-0.0739684	-0.107606	-0.193959	-0.196781	-0.196781	0.630295	0.422943	0.192408	0.276217	0.250789	0.185513	0.183379	0.183379	0.388974	0.158439	0.242248	0.21682	0.151544	0.14941	0.14941	-0.0489127	0.0348964	0.00946841	-0.0558081	-0.0579413	-0.0579413	-0.195639	-0.221067	-0.286343
Frankiaceae	0.608	0.005	**		R1D120	R1D150										Frankiaceae	0.0170194	0.500001	0.18839	-0.125333	-0.125333	-0.078745	-0.125333	-0.125333	-0.125333	0.390831	0.155275	-0.0818774	-0.0818774	-0.0466601	-0.0818774	-0.0818774	-0.0818774	0.520375	0.283222	0.283222	0.31844	0.283222	0.283222	0.283222	0.0476665	0.0476665	0.0828838	0.0476665	0.0476665	0.0476665	-0.189486	-0.154269	-0.189486
Flavobacteriaceae	0.79	0.005	**			R1D150			R4D150	R5D060	R5D120	R5D150				Flavobacteriaceae	-0.222893	-0.208956	0.300832	-0.0961292	-0.170945	0.14138	-0.000528229	0.206263	0.0509768	-0.326447	0.0589159	-0.241158	-0.297714	-0.0616183	-0.168891	-0.0125714	-0.129957	0.0694516	-0.230623	-0.287178	-0.0510826	-0.158355	-0.00203575	-0.119421	0.154741	0.0981853	0.334281	0.227008	0.383327	0.265942	-0.201889	0.0342063	-0.0730662
Fibrobacteraceae	0.886	0.005	**	R1D060	R1D120	R1D150			R4D150			R5D150				Fibrobacteraceae	0.233053	0.359578	0.140627	-0.156656	-0.129721	0.0341893	-0.188044	-0.162474	-0.130552	0.447987	0.282475	0.0577506	0.078112	0.202016	0.0340239	0.0533526	0.0774832	0.378119	0.153395	0.173756	0.29766	0.129668	0.148997	0.173127	-0.0121173	0.00824423	0.132148	-0.035844	-0.0165152	0.00761542	-0.216481	-0.0925764	-0.260569
Ferrovibrionaceae	0.59	0.005	**						R4D150		R5D120	R5D150				Ferrovibrionaceae	-0.151072	-0.151072	-0.0106062	-0.151072	-0.151072	0.202677	-0.048307	0.0355191	0.425006	-0.2284	-0.122217	-0.2284	-0.2284	0.0390097	-0.150717	-0.08735	0.207074	-0.122217	-0.2284	-0.2284	0.0390097	-0.150717	-0.08735	0.207074	-0.122217	-0.122217	0.145192	-0.0445342	0.0188324	0.313257	-0.2284	0.0390097	-0.150717
Ethanoligenenaceae	0.729	0.005	**	R1D060												Ethanoligenenaceae	0.572061	0.102917	-0.0647568	-0.101704	-0.101704	-0.101704	-0.101704	-0.101704	-0.101704	0.510236	0.383486	0.355557	0.355557	0.355557	0.355557	0.355557	0.355557	0.0288465	0.000917424	0.000917424	0.000917424	0.000917424	0.000917424	0.000917424	-0.125832	-0.125832	-0.125832	-0.125832	-0.125832	-0.125832	-0.153761	-0.153761	-0.153761
env.OPS.17	0.896	0.005	**		R1D120	R1D150			R4D150		R5D120	R5D150				env.OPS.17	-0.261121	-0.0717412	0.247085	-0.24034	-0.201954	0.294998	-0.259431	0.257211	0.235293	-0.25162	-0.0106102	-0.379069	-0.350052	0.0256087	-0.393501	-0.00295576	-0.0195241	0.132548	-0.235911	-0.206895	0.168766	-0.250343	0.140202	0.123634	0.0050991	0.0341156	0.409777	-0.00933275	0.381212	0.364644	-0.334343	0.041318	-0.377791
Enterobacteriaceae	0.885	0.005	**							R5D060	R5D120	R5D150				Enterobacteriaceae	-0.0774151	-0.109217	-0.126521	-0.176104	-0.171951	-0.176104	0.357277	0.287663	0.192372	-0.141081	-0.154161	-0.191642	-0.188503	-0.191642	0.211556	0.158932	0.0868992	-0.178201	-0.215682	-0.212543	-0.215682	0.187516	0.134892	0.0628592	-0.228763	-0.225624	-0.228763	0.174435	0.121812	0.0497787	-0.263105	-0.266244	0.136954
Dysgonomonadaceae	0.837	0.005	**				R4D060	R4D120	R4D150	R5D060						Dysgonomonadaceae	-0.0981189	-0.119559	-0.102014	0.0848459	-0.0214461	0.377821	0.092433	-0.113541	-0.100421	-0.164549	-0.151286	-0.0100334	-0.0903826	0.211435	-0.00429809	-0.16	-0.150082	-0.167494	-0.0262407	-0.10659	0.195228	-0.0205053	-0.176207	-0.166289	-0.0129781	-0.0933273	0.208491	-0.00724277	-0.162945	-0.153027	0.0479257	0.349744	0.13401
Dongiaceae	0.829	0.005	**						R4D150	R5D060	R5D120	R5D150				Dongiaceae	-0.242312	-0.228916	-0.185694	-0.140029	-0.149343	0.163662	0.021314	0.330941	0.430376	-0.356214	-0.323542	-0.289023	-0.296063	-0.0594534	-0.167059	0.0669978	0.142163	-0.313415	-0.278896	-0.285937	-0.0493269	-0.156932	0.0771243	0.15229	-0.246224	-0.253264	-0.0166546	-0.12426	0.109797	0.184962	-0.218745	0.0178648	-0.0897404
Diplorickettsiaceae	0.825	0.005	**	R1D060	R1D120	R1D150			R4D150		R5D120	R5D150				Diplorickettsiaceae	0.0765366	0.127142	0.450615	-0.16853	-0.187531	-0.00631665	-0.141102	-0.0335175	-0.117296	0.153966	0.398489	-0.0695408	-0.0839037	0.0530813	-0.0488066	0.0325194	-0.0308114	0.436743	-0.0312868	-0.0456498	0.0913353	-0.0105527	0.0707734	0.00744258	0.213236	0.198873	0.335858	0.23397	0.315296	0.251965	-0.269157	-0.132172	-0.23406
Devosiaceae	0.927	0.005	**		R1D120	R1D150		R4D120	R4D150	R5D060	R5D120	R5D150				Devosiaceae	-0.278112	-0.136158	-0.0534165	-0.240358	-0.204605	-0.0220942	0.334157	0.398374	0.202214	-0.313159	-0.250612	-0.391927	-0.3649	-0.226935	0.0423655	0.0909089	-0.0573736	-0.143305	-0.284619	-0.257593	-0.119627	0.149673	0.198216	0.0499339	-0.222073	-0.195046	-0.0570807	0.21222	0.260763	0.112481	-0.336361	-0.198395	0.0709051
DEV007	0.718	0.005	**				R4D060	R4D120	R4D150	R5D060	R5D120	R5D150				DEV007	-0.181622	-0.200513	-0.20829	-0.0626585	-0.0838241	0.0623856	0.401592	0.254408	0.0185227	-0.288867	-0.294746	-0.184659	-0.200658	-0.0901344	0.166282	0.0550206	-0.123292	-0.309026	-0.198939	-0.214939	-0.104415	0.152001	0.0407402	-0.137572	-0.204818	-0.220817	-0.110293	0.146123	0.0348618	-0.14345	-0.11073	-0.000206324	0.25621
Desulfomicrobiaceae	0.744	0.005	**					R4D120	R4D150	R5D060	R5D120					Desulfomicrobiaceae	-0.108139	-0.17793	-0.17793	-0.100218	0.0494118	0.0931726	0.535049	0.0304667	-0.143882	-0.216248	-0.216248	-0.157503	-0.0443932	-0.0113133	0.322714	-0.0587145	-0.19051	-0.269005	-0.210261	-0.0971509	-0.0640709	0.269956	-0.111472	-0.243268	-0.210261	-0.0971509	-0.0640709	0.269956	-0.111472	-0.243268	-0.0384061	-0.00532607	0.328701
Desulfobulbaceae	0.871	0.005	**				R4D060	R4D120	R4D150	R5D060	R5D120	R5D150				Desulfobulbaceae	-0.162553	-0.190315	-0.182432	-0.0848025	-0.125478	-0.0591778	0.574413	0.135946	0.0943981	-0.266743	-0.260784	-0.186983	-0.217731	-0.167613	0.311337	-0.0201126	-0.0515201	-0.28177	-0.207969	-0.238717	-0.188599	0.290351	-0.0410987	-0.0725062	-0.20201	-0.232758	-0.18264	0.29631	-0.0351396	-0.0665471	-0.158957	-0.108839	0.370111
Desulfobacteraceae	0.797	0.005	**						R4D150	R5D060	R5D120	R5D150				Desulfobacteraceae	-0.146836	-0.101317	-0.124822	-0.123883	-0.0833534	0.00956082	0.633414	-0.0177623	-0.0450001	-0.187586	-0.205354	-0.204645	-0.174007	-0.10377	0.367818	-0.124424	-0.145014	-0.170945	-0.170236	-0.139598	-0.0693615	0.402227	-0.0900159	-0.110606	-0.188004	-0.157366	-0.0871291	0.384459	-0.107783	-0.128373	-0.156656	-0.0864198	0.385168
Desulfobaccaceae	0.853	0.005	**	R1D060	R1D120	R1D150		R4D120	R4D150							Desulfobaccaceae	0.290186	0.314736	0.1149	-0.144581	-0.0265129	0.0679786	-0.182455	-0.19014	-0.244111	0.457278	0.306216	0.110067	0.199318	0.270747	0.0814369	0.0756272	0.0348292	0.324774	0.128625	0.217876	0.289305	0.099995	0.0941853	0.0533873	-0.0224367	0.0668141	0.138243	-0.0510668	-0.0568766	-0.0976745	-0.129335	-0.0579058	-0.247216
Desulfitobacteriaceae	0.749	0.005	**	R1D060	R1D120	R1D150		R4D120								Desulfitobacteriaceae	0.538129	0.0545911	-0.0323433	-0.0763994	-0.034817	-0.0627028	-0.128819	-0.128819	-0.128819	0.448054	0.382338	0.349035	0.380468	0.359388	0.309409	0.309409	0.309409	0.0168178	-0.0164856	0.0149478	-0.0061319	-0.0561112	-0.0561112	-0.0561112	-0.0822017	-0.0507684	-0.0718481	-0.121827	-0.121827	-0.121827	-0.0840717	-0.105151	-0.155131
Desulfatiglandaceae	0.849	0.005	**					R4D120	R4D150	R5D060	R5D120	R5D150				Desulfatiglandaceae	-0.152601	-0.148583	-0.131845	-0.177555	-0.0541331	0.0787991	0.32282	0.19661	0.0664888	-0.227674	-0.215021	-0.249575	-0.156277	-0.0557893	0.128673	0.0332673	-0.065095	-0.211984	-0.246537	-0.153239	-0.0527518	0.131711	0.0363048	-0.0620575	-0.233885	-0.140586	-0.0400989	0.144364	0.0489578	-0.0494046	-0.17514	-0.0746527	0.10981
Demequinaceae	0.554	0.005	**							R5D060						Demequinaceae	-0.0924617	-0.0924617	-0.0924617	0.138185	-0.0924617	-0.0924617	0.468895	-0.0523099	-0.0924617	-0.139789	-0.139789	0.0345634	-0.139789	-0.139789	0.284557	-0.109437	-0.139789	-0.139789	0.0345634	-0.139789	-0.139789	0.284557	-0.109437	-0.139789	0.0345634	-0.139789	-0.139789	0.284557	-0.109437	-0.139789	0.0345634	0.0345634	0.458909
Defferrisomataceae	0.679	0.005	**	R1D060	R1D120	R1D150										Defferrisomataceae	0.0923166	0.390531	0.331097	-0.138122	-0.138122	-0.123335	-0.138122	-0.138122	-0.138122	0.364999	0.32007	-0.0346257	-0.0346257	-0.0234474	-0.0346257	-0.0346257	-0.0346257	0.545499	0.190803	0.190803	0.201982	0.190803	0.190803	0.190803	0.145875	0.145875	0.157054	0.145875	0.145875	0.145875	-0.208821	-0.197643	-0.208821
Cyanobacteriales.Incertae.Sedis	0.811	0.005	**							R5D060	R5D120	R5D150				Cyanobacteriales.Incertae.Sedis	-0.112404	-0.112404	-0.112404	-0.110929	-0.112404	-0.112404	0.257842	0.392857	0.0222494	-0.169939	-0.169939	-0.168824	-0.169939	-0.169939	0.109941	0.212003	-0.0681503	-0.169939	-0.168824	-0.169939	-0.169939	0.109941	0.212003	-0.0681503	-0.168824	-0.169939	-0.169939	0.109941	0.212003	-0.0681503	-0.168824	-0.168824	0.111055
Cyanobacteriaceae	0.649	0.005	**							R5D060	R5D120					Cyanobacteriaceae	-0.0819674	-0.0819674	-0.0819674	-0.0594324	-0.0819674	-0.0819674	0.194804	0.344602	-0.0701365	-0.123923	-0.123923	-0.106888	-0.123923	-0.123923	0.0852963	0.198533	-0.11498	-0.123923	-0.106888	-0.123923	-0.123923	0.0852963	0.198533	-0.11498	-0.106888	-0.123923	-0.123923	0.0852963	0.198533	-0.11498	-0.106888	-0.106888	0.102331
Competibacteraceae	0.608	0.005	**								R5D120					Competibacteraceae	-0.0848723	-0.0848723	-0.0848723	-0.0848723	-0.0848723	-0.0848723	0.0643593	0.480057	-0.0351822	-0.128315	-0.128315	-0.128315	-0.128315	-0.128315	-0.0155064	0.298731	-0.0907527	-0.128315	-0.128315	-0.128315	-0.128315	-0.0155064	0.298731	-0.0907527	-0.128315	-0.128315	-0.128315	-0.0155064	0.298731	-0.0907527	-0.128315	-0.128315	-0.0155064
Clostridiaceae	0.743	0.005	**	R1D060	R1D120	R1D150				R5D060	R5D120	R5D150				Clostridiaceae	0.382488	0.020414	-0.0140775	-0.130064	-0.13234	-0.103489	0.00055942	-0.0309296	0.00743856	0.304566	0.278493	0.190815	0.189094	0.210904	0.289557	0.265754	0.294757	0.00478998	-0.0828877	-0.0846083	-0.0627987	0.0158544	-0.00794902	0.0210546	-0.108961	-0.110681	-0.0888718	-0.0102187	-0.0340221	-0.00501856	-0.198359	-0.17655	-0.0978964
Cloacimonadaceae	0.717	0.005	**							R5D060						Cloacimonadaceae	-0.0901251	-0.060406	-0.0938904	-0.107607	-0.0233763	-0.1146	0.664136	-0.0962438	-0.0778878	-0.113791	-0.139103	-0.149471	-0.085799	-0.154757	0.433912	-0.140882	-0.127006	-0.116637	-0.127006	-0.0633335	-0.132292	0.456377	-0.118416	-0.10454	-0.152318	-0.0886454	-0.157604	0.431065	-0.143728	-0.129852	-0.0990141	-0.167972	0.420697
Chthonomonadaceae	0.563	0.005	**	R1D060	R1D120											Chthonomonadaceae	0.396479	0.0163499	-0.0192642	-0.0655941	-0.0655941	-0.0655941	-0.0655941	-0.0655941	-0.0655941	0.312069	0.285147	0.250125	0.250125	0.250125	0.250125	0.250125	0.250125	-0.00220303	-0.0372251	-0.0372251	-0.0372251	-0.0372251	-0.0372251	-0.0372251	-0.0641468	-0.0641468	-0.0641468	-0.0641468	-0.0641468	-0.0641468	-0.0991689	-0.0991689	-0.0991689
Chthoniobacteraceae	0.707	0.005	**			R1D150				R5D060	R5D120	R5D150				Chthoniobacteraceae	-0.164215	-0.145172	0.369993	-0.167961	-0.136403	-0.11614	0.116887	0.0969215	0.146089	-0.233875	0.155553	-0.251101	-0.227246	-0.211928	-0.0357768	-0.050869	-0.0137016	0.169948	-0.236706	-0.212851	-0.197533	-0.0213818	-0.036474	0.000693466	0.152722	0.176577	0.191895	0.368046	0.352954	0.390121	-0.230077	-0.21476	-0.0386086
Chloroherpetonaceae	0.489	0.005	**							R5D060						Chloroherpetonaceae	-0.0642336	-0.0642336	-0.0642336	-0.0642336	-0.0642336	-0.0642336	0.442418	0.00721725	-0.0642336	-0.097112	-0.097112	-0.097112	-0.097112	-0.097112	0.28588	-0.0431003	-0.097112	-0.097112	-0.097112	-0.097112	-0.097112	0.28588	-0.0431003	-0.097112	-0.097112	-0.097112	-0.097112	0.28588	-0.0431003	-0.097112	-0.097112	-0.097112	0.28588
Chloroflexaceae	0.943	0.005	**				R4D060	R4D120	R4D150	R5D060	R5D120	R5D150				Chloroflexaceae	-0.268193	-0.234028	-0.207437	-0.125481	-0.121591	0.17752	0.281275	0.250518	0.247418	-0.379643	-0.359543	-0.29759	-0.294649	-0.0685424	0.00988916	-0.0133606	-0.0157038	-0.333717	-0.271764	-0.268823	-0.0427165	0.035715	0.0124653	0.010122	-0.251663	-0.248722	-0.0226158	0.0558157	0.032566	0.0302227	-0.186769	0.0393371	0.117769
Chlorobiaceae	0.857	0.005	**	R1D060	R1D120					R5D060	R5D120	R5D150				Chlorobiaceae	0.197757	-0.0943861	-0.148282	-0.0984684	-0.152313	-0.105106	0.429092	0.0287463	-0.0570381	0.0781409	0.0373991	0.075055	0.034352	0.0700372	0.473853	0.17122	0.106373	-0.18344	-0.145784	-0.186487	-0.150802	0.253014	-0.049619	-0.114466	-0.186526	-0.227229	-0.191544	0.212272	-0.0903608	-0.155208	-0.189573	-0.153888	0.249928
Calditrichaceae	0.787	0.005	**							R5D060	R5D120	R5D150				Calditrichaceae	-0.13171	-0.145781	-0.145781	-0.145781	-0.0776641	-0.107405	0.591276	0.0991448	0.0637031	-0.209764	-0.209764	-0.209764	-0.158272	-0.180754	0.347399	-0.0246171	-0.0514085	-0.220401	-0.220401	-0.168909	-0.191391	0.336762	-0.0352539	-0.0620453	-0.220401	-0.168909	-0.191391	0.336762	-0.0352539	-0.0620453	-0.168909	-0.191391	0.336762
Caldilineaceae	0.904	0.005	**			R1D150			R4D150	R5D060	R5D120	R5D150				Caldilineaceae	-0.217114	-0.210911	-0.0928495	-0.178474	-0.181471	0.142926	0.190863	0.402842	0.144189	-0.323557	-0.234311	-0.299037	-0.301302	-0.0560813	-0.0198439	0.140397	-0.0551264	-0.229621	-0.294347	-0.296613	-0.0513918	-0.0151543	0.145086	-0.0504368	-0.205101	-0.207367	0.0378541	0.0740915	0.234332	0.038809	-0.272093	-0.0268721	0.00936536
Blastocatellaceae	0.716	0.005	**			R1D150			R4D150	R5D060	R5D120	R5D150				Blastocatellaceae	-0.186308	-0.186308	0.0160125	-0.151909	-0.166101	-0.0414972	0.174035	0.306076	0.236	-0.281671	-0.128731	-0.255668	-0.266396	-0.172204	-0.00927751	0.0905363	0.0375639	-0.128731	-0.255668	-0.266396	-0.172204	-0.00927751	0.0905363	0.0375639	-0.102728	-0.113457	-0.0192646	0.143662	0.243476	0.190503	-0.240393	-0.146201	0.0167253
BIrii41	0.963	0.005	**		R1D120	R1D150		R4D120	R4D150	R5D060	R5D120	R5D150				BIrii41	-0.281205	0.0950327	0.339443	-0.251489	-0.145309	0.0938594	0.0745783	0.0237886	0.0513018	-0.140733	0.0440236	-0.402679	-0.322414	-0.14162	-0.156195	-0.194588	-0.17379	0.328432	-0.11827	-0.0380055	0.142789	0.128214	0.0898205	0.110619	0.0664864	0.146751	0.327545	0.31297	0.274577	0.295375	-0.299952	-0.119157	-0.133732
Bdellovibrionaceae	0.877	0.005	**		R1D120	R1D150			R4D150	R5D060	R5D120	R5D150				Bdellovibrionaceae	-0.133995	-0.0970521	0.0819417	-0.17152	-0.216007	0.0925744	0.140165	0.349119	-0.0452264	-0.174655	-0.0393486	-0.230948	-0.264577	-0.031311	0.00466417	0.162619	-0.135479	-0.0114224	-0.203021	-0.236651	-0.00338487	0.0325903	0.190545	-0.107552	-0.0677148	-0.101344	0.131922	0.167897	0.325852	0.0277542	-0.292943	-0.0596772	-0.023702
Bacillaceae	0.941	0.005	**	R1D060	R1D120	R1D150		R4D120	R4D150	R5D060	R5D120	R5D150				Bacillaceae	0.130272	0.445918	0.196933	-0.231946	-0.13777	-0.0835438	-0.0704018	-0.0695725	-0.179889	0.435559	0.247344	-0.0768579	-0.00566821	0.0353233	0.0452577	0.0458846	-0.0375065	0.485949	0.161748	0.232937	0.273929	0.283863	0.28449	0.201099	-0.026467	0.0447227	0.0857141	0.0956485	0.0962755	0.0128843	-0.279479	-0.238488	-0.228553
B122	0.65	0.005	**	R1D060												B122	0.613902	0.0692807	-0.112579	-0.112749	-0.115648	-0.0883513	-0.00856042	-0.114948	-0.130346	0.516437	0.378964	0.378836	0.376644	0.397279	0.457595	0.377173	0.365533	-0.0327307	-0.0328586	-0.0350505	-0.014416	0.0459002	-0.0345214	-0.0461614	-0.170332	-0.172524	-0.151889	-0.091573	-0.171995	-0.183635	-0.172652	-0.152017	-0.0917009
Azospirillaceae	0.89	0.005	**						R4D150	R5D060	R5D120	R5D150				Azospirillaceae	-0.216601	-0.234708	-0.228748	-0.116434	-0.154232	-0.0519219	0.449739	0.324479	0.228427	-0.341157	-0.336652	-0.251751	-0.280324	-0.202984	0.176236	0.0815479	0.00893992	-0.350339	-0.265438	-0.294011	-0.216671	0.162549	0.0678606	-0.00474738	-0.260933	-0.289506	-0.212167	0.167054	0.0723655	-0.000242482	-0.204605	-0.127265	0.251955
Ancalomicrobiaceae	0.924	0.005	**							R5D060	R5D120	R5D150				Ancalomicrobiaceae	-0.17036	-0.17036	-0.158941	-0.158284	-0.17036	-0.137184	0.343578	0.450226	0.171684	-0.25756	-0.248928	-0.248431	-0.25756	-0.232482	0.13094	0.211559	0.00100119	-0.248928	-0.248431	-0.25756	-0.232482	0.130941	0.211559	0.00100119	-0.239799	-0.248928	-0.22385	0.139572	0.220191	0.00963307	-0.248431	-0.223353	0.140069
Alicyclobacillaceae	0.805	0.005	**	R1D060	R1D120	R1D150			R4D150							Alicyclobacillaceae	0.13414	0.331485	0.295417	-0.132267	-0.114347	-0.0400243	-0.156221	-0.153442	-0.164741	0.351979	0.324715	0.00141595	0.0149624	0.0711449	-0.0166917	-0.0145905	-0.0231321	0.473893	0.150594	0.164141	0.220323	0.132487	0.134588	0.126046	0.12333	0.136876	0.193059	0.105222	0.107323	0.0987818	-0.186423	-0.13024	-0.218077
Alcaligenaceae	0.766	0.005	**				R4D060	R4D120	R4D150	R5D060	R5D120	R5D150				Alcaligenaceae	-0.195368	-0.160058	-0.170467	0.145199	0.194446	0.238805	0.0726743	-0.0670005	-0.05823	-0.268677	-0.276545	-0.0379244	-0.000697109	0.0328356	-0.0927477	-0.198332	-0.191702	-0.249854	-0.0112328	0.0259944	0.0595271	-0.0660561	-0.17164	-0.16501	-0.0191012	0.0181261	0.0516588	-0.0739245	-0.179509	-0.172879	0.256747	0.29028	0.164696
AKYH767	0.82	0.005	**		R1D120	R1D150					R5D120	R5D150				AKYH767	-0.166034	0.107316	0.462339	-0.166034	-0.166034	-0.0919895	-0.151062	0.100971	0.0705273	-0.0443865	0.223986	-0.25102	-0.25102	-0.195047	-0.239702	-0.0491832	-0.0721963	0.430619	-0.0443865	-0.0443865	0.0115859	-0.0330686	0.15745	0.134437	0.223986	0.223986	0.279958	0.235304	0.425822	0.402809	-0.25102	-0.195047	-0.239702
Aeromonadaceae	0.613	0.005	**							R5D060	R5D120					Aeromonadaceae	-0.0835252	-0.049348	-0.0835252	-0.0835252	-0.0835252	-0.0835252	0.218403	0.301135	-0.0525647	-0.100443	-0.126278	-0.126278	-0.126278	-0.126278	0.101958	0.164498	-0.102874	-0.100443	-0.100443	-0.100443	-0.100443	0.127794	0.190333	-0.0770388	-0.126278	-0.126278	-0.126278	0.101958	0.164498	-0.102874	-0.126278	-0.126278	0.101958
Acidobacteriaceae..Subgroup.1.	0.969	0.005	**	R1D060	R1D120	R1D150	R4D060	R4D120	R4D150							Acidobacteriaceae..Subgroup.1.	0.420384	0.337828	0.10268	-0.12132	-0.118615	-0.123858	-0.161768	-0.167751	-0.167582	0.573155	0.3954	0.226071	0.228116	0.224153	0.195495	0.190973	0.191101	0.332993	0.163665	0.16571	0.161747	0.133089	0.128567	0.128694	-0.0140901	-0.0120451	-0.0160085	-0.0446663	-0.0491885	-0.0490608	-0.181373	-0.185337	-0.213995
Acholeplasmataceae	0.538	0.005	**					R4D120	R4D150	R5D060						Acholeplasmataceae	-0.110418	-0.110418	-0.110418	0.0264263	0.118175	0.350396	0.0437911	-0.0971141	-0.110418	-0.166937	-0.166937	-0.0634921	0.00586304	0.181406	-0.0503656	-0.15688	-0.166937	-0.166937	-0.0634921	0.00586304	0.181406	-0.0503656	-0.15688	-0.166937	-0.0634921	0.00586304	0.181406	-0.0503656	-0.15688	-0.166937	0.109308	0.284851	0.0530794
Abditibacteriaceae	0.633	0.005	**			R1D150				R5D060	R5D120					Abditibacteriaceae	-0.125564	-0.126417	0.259647	-0.0471185	-0.149439	-0.0566529	0.280308	0.114676	-0.149439	-0.19048	0.101357	-0.130536	-0.207883	-0.137743	0.116975	-0.00823067	-0.207883	0.100712	-0.131181	-0.208528	-0.138388	0.116331	-0.00887523	-0.208528	0.160657	0.0833094	0.153449	0.408168	0.282962	0.0833094	-0.148584	-0.0784438	0.176275
A4b	0.965	0.005	**			R1D150	R4D060	R4D120	R4D150	R5D060	R5D120	R5D150				A4b	-0.283334	-0.259732	-0.0589887	-0.15483	-0.183723	0.0515128	0.148509	0.482697	0.257889	-0.410519	-0.258771	-0.33122	-0.353062	-0.17524	-0.101918	0.150705	-0.0192343	-0.240931	-0.31338	-0.335221	-0.157399	-0.0840771	0.168545	-0.00139355	-0.161632	-0.183473	-0.00565128	0.0676709	0.320293	0.150354	-0.255922	-0.0781004	-0.00477828
A0839	0.834	0.005	**								R5D120	R5D150				A0839	-0.180722	-0.166907	-0.0627198	-0.180722	-0.17233	-0.129175	-0.0552505	0.477137	0.47069	-0.262783	-0.184025	-0.273226	-0.266882	-0.23426	-0.178378	0.224068	0.219195	-0.173582	-0.262783	-0.25644	-0.223817	-0.167936	0.234511	0.229638	-0.184025	-0.177681	-0.145059	-0.0891772	0.31327	0.308396	-0.266882	-0.23426	-0.178378
[truncated: 17 more columns]
