# Supplementary material for: Prescribed fire regimes influence responses of fungal and bacterial communities on new litter substrates in a brackish tidal marsh
Source: PLoS One. 2024 Oct 1;19(10):e0311230. doi: 10.1371/journal.pone.0311230 (PMC11444421; doi:10.1371/journal.pone.0311230)
Supplement: S24 File — Compilation of all analyses on fungal and bacterial communities. Each hypothesis is listed with the corresponding effect tested in each analysis. For the nonmetric multidimensional scaling (NMDS) analysis, visible separation is indicated with the corresponding figure or supplementary file that shows the community patterns for that particular effect. For the Permutational Multivariate Analysis of Variance (PERMANOVA) analysis, indications are provided if the tested effect, corresponding to its specific hypothesis, was found to be significant in the global PERMANOVA test on fungal or bacterial community compositions. For the alpha diversity metrics of richness, evenness, and Shannon diversity, indications are provided if the tested effect, corresponding to its specific hypothesis, was found to be significant in the Analysis of Variance (ANOVA) test of the linear model on a particular metric. For all PERMANOVA and ANOVA tests, contrasts were performed on significant effects identified in the global test, and indications are provided where the corresponding contrasts were significant. For effects in the global test that were not significant, contrasts were not performed. A significance level of α = 0.01 was used for all PERMANOVA and ANOVA tests, and for all contrasts involving fire regime, litter load, or their interaction. A significance level of α = 0.0033 was used for all contrasts involving effects over time to account for the multiple analyses. Red and bolded font indicate significant effects in each respective test. (XLSX) [file pone.0311230.s024.xlsx]

## Sheet: File Description
	Responses were compared to assess support of each hypothesis related to fire regimes, litter loads, interactive effects between them, and changes in these effects over time. We first hypothesized that differences in prescribed fire regimes should generate variation in microbial community composition and influence how those communities change over time. Second, differences in litter loads should g…														Results, summarized here, indicate that fire regimes strongly affected composition of microbial communities in litter substrates of the tidal marsh studied. In support of our first hypothesis, both fungal and bacterial community compositions differed by fire regime treatments. In addition, microbial communities changed over time differently among the fire regimes. For alpha diversity metrics, fun…
	The NMDS assessed qualitative differences and separations of the fungal and bacterial community compositions based on the different effects. Each NMDS was assessed for the approximate degree of visible separation of community compositions based on the effects graphed. Some NMDS showed clear separations, others showed weak separation, others showed no separations in communities based on the variou…
	The PERMANOVA assessed the significance of each effect on fungal and bacterial community composition. Significant PERMANOVA effects indicate that the fungal or bacterial community composition significant differed based on that effect. Significant PERMANOVA effects were then evaluated in contrasts to identify differences in community composition based on two orthogonal fire regime combinations, R1…
	Alpha diversity metrics were evaluated in generalized linear mixed models (GLMM) with ANOVAs performed to assess significant effects in the model. Significant ANOVA effects indicate that the alpha diversity metric significant differed based on that effect. For example, fungal richness differed by fire regime (p<0.001), but fungal evenness did not differ by fire regime (p=0.8257). Significant effe…

## Sheet: Summary Table
	Hypothesis 1: Differences by fire regime	Hypothesis 1: Differences by fire regime over time	Hypothesis 2: Differences by load	Hypothesis 2: Differences by load over time	Hypothesis 3: Interactive effects by fire regime and load	Hypothesis 3: Interactive effects by fire regime and load over time
Fungi	Fire regime	Fire regime*Time	Load	Load*Time	Fire regime*Load	Fire regime*Load*Time
Fungal NMDS visible separation	Yes (Panel A in Fig 5)	Yes (Panel B in Fig 5 and S7 File)	No (S8 File)	No (S8 and S9 Files)	Somewhat but not strongly (S10 and S11 Files)	Somewhat but not strongly (S12 File)
Fungal PERMANOVA global test effects	p<0.001	p<0.001	p=0.354	p=0.2966	p=0.2057	p=0.1232
Fungal PERMANOVA contrasts	R1 from R4 & R5 (p<0.001)	R1 from R4 & R5 at time D060 compared to times D120 & D150 (p<0.001)
	differ between R4 and R5 (p<0.001)	R1 from R4 & R5 at time D120 compared to time D150 (p=0.4768)
		R4 and R5 at time D060 compared to times D120 & D150 (p<0.001)
		R4 and R5 at time D120 compared to time D150 (p=0.3948)
Fungal Richness global test effects	p<0.001	p<0.001	p<0.001	p<0.001	p=0.0012	p<0.001
Fungal Evenness global test effects	p=0.8257	p=0.7387	p=0.0537	p=0.4152	p=0.2586	p=0.8394
Fungal Shannon Diversity global test diversity effects	p=0.5971	p=0.8988	p=0.5516	p=0.9271	p=0.9866	p=0.9974
Fungal Richness contrasts	R1 from R4 & R5 (p=0.01135)	R1 from R4 & R5 at time D060 compared to times D120 & D150 (p<0.001)		L1 and L2 at D060 compared to D120 & D150 (p=0.001469)	R1 from R4 & R5 with different litter loads (p<0.001)	R1 from R4 & R5 with different litter loads at D060 compared to D120 & D150 (p=0.0026)
	R4 and R5 (p=0.944)	R1 from R4 & R5 at time D120 compared to time D150 (p=0.3571)		L1 and L2 between D120 and D150 (p=0.1053)	R4 and R5 with different litter loads (p<0.001)	R1 from R4 & R5 with different litter loads between D120 and D150 (p=0.2722)
		R4 and R5 at time D060 compared to times D120 & D150 (p=0.9420)				R4 and R5 with different litter loads at D060 compared to D120 & D150 (p=0.2621)
		R4 and R5 at time D120 compared to time D150 (p=0.01628)				R4 and R5 with different litter loads between D120 and D150 (p=0.0248)
Bacteria	Fire regime	Fire regime*Time	Load	Load*Time	Fire regime*Load	Fire regime*Load*Time
Bacterial NMDS visible separation	Yes (Panel A in Fig 6)	Yes (Panel B in Fig 6 and S13 File)	No (S14 File)	No (S14 and S15 Files)	Somewhat but not strongly (S16 and S17 Files)	Somewhat but not strongly (S18 File)
Bacterial PERMANOVA global test effects	p<0.001	p<0.001	p=0.2874	p=0.3239	p=0.1461	p=0.3309
Bacterial PERMANOVA contrasts	R1 from R4 & R5 (p<0.001)	R1 from R4 & R5 at time D060 compared to times D120 & D150 (p<0.001)
	differ between R4 and R5 (p<0.001)	R1 from R4 & R5 at time D120 compared to time D150 (p=0.0273)
		R4 and R5 at time D060 compared to times D120 & D150 (p<0.001)
		R4 and R5 at time D120 compared to time D150 (p=0.0032)
Bacterial Richness global test effects	p<0.001	p<0.001	p<0.001	p<0.001	p<0.001	p<0.001
Bacterial Evenness global test effects	p<0.001	p=0.743	p=0.0013	p=0.8233	p=0.0097	p=0.8905
Bacterial Shannon Diversity global test diversity effects	p<0.001	p<0.001	p=0.9056	p=0.6813	p=0.2537	p=0.6572
Bacterial Richness contrasts	R1 from R4 & R5 (p=0.7748)	R1 from R4 & R5 at time D060 compared to times D120 & D150 (p<0.001)		L1 and L2 at D060 compared to D120 & D150 (p<0.001)	R1 from R4 & R5 with different litter loads (p<0.001)	R1 from R4 & R5 with different litter loads at D060 compared to D120 & D150 (p<0.001)
	R4 and R5 (p<0.001)	R1 from R4 & R5 at time D120 compared to time D150 (p<0.001)		L1 and L2 between D120 and D150 (p<0.001)	R4 and R5 with different litter loads (p<0.001)	R1 from R4 & R5 with different litter loads between D120 and D150 (p<0.001)
		R4 and R5 at time D060 compared to times D120 & D150 (p=0.8474)				R4 and R5 with different litter loads at D060 compared to D120 & D150 (p<0.001)
		R4 and R5 at time D120 compared to time D150 (p<0.001)				R4 and R5 with different litter loads between D120 and D150 (p<0.001)
Bacterial Evenness contrasts	R1 from R4 & R5 (p=0.2599)				R1 from R4 & R5 with different litter loads (p=0.0013)
	R4 and R5 (p<0.001)				R4 and R5 with different litter loads (p=0.5666)
Bacterial Shannon Diversity contrasts	R1 from R4 & R5 (p=0.9159)	R1 from R4 & R5 at time D060 compared to times D120 & D150 (p=0.2435)
	R4 and R5 (p<0.001)	R1 from R4 & R5 at time D120 compared to time D150 (p=0.0748)
		R4 and R5 at time D060 compared to times D120 & D150 (p<0.001)
		R4 and R5 at time D120 compared to time D150 (p<0.001)
